# Supplementary material for: Circular RNA profiling revealed an evolutionarily conserved circACACA promotes liver lipid metabolism, oxidative stress, and autophagy disorder in a ceRNA manner
Source: PLoS Genet. 2025 Dec 18;21(12):e1011729. doi: 10.1371/journal.pgen.1011729 (PMC12753083; doi:10.1371/journal.pgen.1011729)
Supplement: S1 Table — (XLSX) [file pgen.1011729.s002.xlsx]

## Sheet: Sheet1
Table S1. RNA oligonucleotides in this study
Gene	Sense primer (5'→3')	Anti-sense primer (5'→3')
s1-circACACA	GCAAACCAUAUGAGUUCAUTT	AUGAACUCAUAUGGUUUGCTT
s2-circACACA	AAACCAUAUGAGUUCAUUUTT	AAAUGAACUCAUAUGGUUUTT
s1-CBFB	GAGGCAAGGUGUACUUGAATT	UUCAAGUACACCUUGCCUCTT
s2-CBFB	CUGCCUGGAAUUUGAUGAATT	UUCAUCAAAUUCCAGGCAGTT
s3-CBFB	GAACCCGUGAAUUCGAAGATT	UCUUCGAAUUCACGGGUUCTT
si-PIM1	AUCAACUCGUUGGCCCAUCTT	GAUGGGCCAACGAGUUGAUTT
s1-mmu-circAcaca	GGCCUUUCACAUGAGUUCUTT	AGAACUCAUGUGAAAGGCCTT
s2-mmu-circAcaca	UCACAUGAGUUCUUUUUGGTT	CCAAAAAGAACUCAUGUGATT
si-NC	UUCUCCGAACGUGUCACGUTT	ACGUGACACGUUCGGAGAATT
mimics miR-132b-5p	ACCAUGGCUGUAGACUGUUAC	/
inhibitor miR-132b-5p	GUAACAGUCUACAGCCAUGGU	/
mimics miR-101-2-5p	UCAGUUAUCACAGUGCUGAUGCU	/
inhibitor miR-101-2-5p	AGCAUCAGCACUGUGATAACTGA	/
inhibitor NC	CAGUACUUUUGUGUAGUACAA	/
mimics NC	UUGUACUACACAAAAGUACUG	/
