# Supplementary material for: Circular RNA profiling revealed an evolutionarily conserved circACACA promotes liver lipid metabolism, oxidative stress, and autophagy disorder in a ceRNA manner
Source: PLoS Genet. 2025 Dec 18;21(12):e1011729. doi: 10.1371/journal.pgen.1011729 (PMC12753083; doi:10.1371/journal.pgen.1011729)
Supplement: S2 Table — (XLSX) [file pgen.1011729.s003.xlsx]

## Sheet: Sheet1
Table S2. Primers for qPCR
Gene	Sense primer (5'→3')	Anti-sense primer (5'→3')
gga-circACACA	TTCCCTTTCGGATTTG	GGGTTTAGCAGGTTGG
gga-circKMT2E	CTTGGATAAGGAAAGGGCAGTG	AGGGCAAACCAATGTAG
gga-circAHCTF1	ATCAAGAGTAGTTAAAGCGGTTGT	CCAAGTGCCTGGATAGTC
gga-circMAP4K5	CCCTCATTCTGTTATTCG	CTGCCCTACAAAGCTATGAGCAAG
gga-circUSP45	TGGCTCAGATAGTTGACTT	TGGCTCAGATAGTTGACTT
gga-circRHEB	GCTATGAAGAAGGGAAAG	GGCCAGCAGTGTCAACC
gga-circPLXNC1	GTGGTAGATATGTTTCCGAGCAA	GCCATAAACAGCCACTA
gga-circQPRT	CATCGTCCTGCTCGACAACAT	GCCCGTTACTTCCGCCACTA
gga-ACACA	ATGAATGGGTACTGCCTGCC	CCGTCCAGAAACACTGGTCA
gga-FASN	AGAGGCTTTGAAGCTCGGAC	GGTGCCTGAATACTTGGGCT
gga-SCD1	CTGCGGATCTTCTTGACTA	CAATGTGGGAGAAGAAGAA
gga-SREBP	CTACCGCTCATCCATCAACG	CTGCTTCAGCTTCTGGTTGC
gga-APOA1	ATGCCATCGCCCAGTTCG	GAGCCTCGGTGTCCTTCA
gga-ApoVLDL-Ⅱ	CAATGAAACGGCTAGACTCA	AACACCGACTTTTCTTCCAA
gga-CPT1	GGAGAACCCAAGTGAAAGTAATGAA	TGGAAACGACATAAAGGCAGAA
gga-ACADS	TTAGTGAACCAGGGAACG	GTAGGCATAGGAACAAGGA
gga-ACSL1	CAAAGGAGAAGGTGAGGTGTG	CTTCAACGTACCGTTTGGTAG
gga-ACOX1	TGCTGGTATTGAGGAATGTCG	CTCAGATGCTCGCACAAGGT
gga-SOD	TGGACCTCGTTTAGCTTGTG	ACACGGAAGAGCAAGTACAG
gga-TRX	AAGGTGCAGGAATTCTCTGG	CATGGCGGGAGATTAGACTAG
gga-GST	CTGCTGGAGTTGAGTTTG	GAGGATGGCTCTGGTCT
gga-GPX	TTGTAAACATCAGGGGCAAA	TGGGCCAAGATCTTTCTGTAA
gga-P62	CCAGAACTCGGAACAGGC	GTGGGCACAGGATCTATCA
gga-Beclin1	CGTATGGCAACCACTCGTATT	TTATTGTCCCAGAAGAACCTCAG
gga-ATG5	AGAGTGTGTGGTTTGGACGC	GCCGAGGAAGGGCTGTATT
gga-ATG7	TCAGATTCAAGCACTTCAGA	GAGGAGATACAACCACAGAG
gga-ATG9	CCACCGCTATGAGACAAGGG	GGTAATGATGGGACTCAGAAGC
gga-β-actin	GTCCACCGCAAATGCTTCTAA	TGCGCATTTATGGGTTTTGTT
gga-miR-132b-5p	ACCATGGCTGTAGACTGTTAC	CAGGTCCAGTTTTTTTTTTTTTT
gga-miR-101-2-5p	TCAGTTATCACAGTGCTGATGCT	CAGGTCCAGTTTTTTTTTTTTTT
gga-U6	GGGCCATGCTAATCTTCTCTGTA	CAGGTCCAGTTTTTTTTTTTTTT
gga-CBFB	CAGCGCAGCAAGTTCG	GATTGGTTCCCGTGGC
gga-PIM1	CTGGGCGTGCTGCTGTAT	ACGACGGTCTGTCTGAGGG
mmu-circAcaca	CTCCGTCAGCTCAGATAC	GGTTGCTCCAGAGTTTT
mmu-Fasn	GGTTACACTGTGCTAGGTGTTG	TCCAGGCGCATGAGGCTCAGC
mmu-Srebp1	CCGGGGAACTTTTCCTTAAC	GTTGTTGATGAGCTGGAGCA
mmu-Scd1	GACCTGAAAGCCGAGAA	GTGCCAGCGGTACTCA
mmu-Acox1	CCTGATTCAGCAAGGTACGG	TCGCAGACCCTGAAGAAATC
mmu-Acsl1	TGGGGTGGAAATCATCAGCC	CACAGCATTACACACTGTACAACGG
mmu-Acads	AAGTTTGGATCcGCACAGCAG	CAAGCTTTGGTGcCGTTGAG
mmu-Cpt1	CTCCGCCTGAGCCATGAAG	CACCAGTGATGATGCCATTCT
mmu-Apob	GCTCAACTCAGGTTACCGTGA	AGAGGGCTGACACTTGTACTG
mmu-Apoa1	CCAGTTTGAATCCTCCTCCTTG	GCAGCTGACTAACGGTTGAA
mmu-Beclin1	CTGGACACGAGTTTCAAGATCCTG	GGGCATGGTAGCACAGACCTC
mmu-Atg5	GGAGAGAAGAGGAGCCAGGT	TGTTGCCTCCACTGAACTTG
mmu-Atg7	CATGGGAACCCTGCACAAC	GGAGCTTCTTGTCTGCTGTCTTAA
mmu-p62	CCCATCTACAGGTGAACTCC	CCTTCATCCGAGAAACCC
mmu-Sod1	GGGTTCCACGTCCATCAGTAT	CCTTTCCAGCAGTCACATTGC
mmu-Trx	GGAATGGTGAAGCAGATCGAG	ACGCTTAGACTAATTCATTAAT
mmu-Gst	CGTGGGTGACCAGATCTCCT	GGAAGTTGTCCAGGCAGCCA
mmu-Gpx7	GAACTTTGCCCGCCGCACCT	CAGGTGGGCTCCTTCCCAGAAGT
mmu-Gapdh	TGCACCACCAACTGCTTAG	GGATGCAGGGATGATGTTC
