# Supplementary material for: Circular RNA profiling revealed an evolutionarily conserved circACACA promotes liver lipid metabolism, oxidative stress, and autophagy disorder in a ceRNA manner
Source: PLoS Genet. 2025 Dec 18;21(12):e1011729. doi: 10.1371/journal.pgen.1011729 (PMC12753083; doi:10.1371/journal.pgen.1011729)
Supplement: S3 Table — (XLSX) [file pgen.1011729.s004.xlsx]

## Sheet: Sheet1
Table S3. Antibodies for western blot
Antibody	Company	Accession number	Dilution ratio
anti-β-Tubulin	Zenbio (Chengdu, China)	200608	1: 5000
anti-GAPDH	Zenbio (Chengdu, China)	390035	1: 5000
anti-ACOX1	ABclonal (Wuhan, China)	A8091	1: 1000
anti-FASN	Proteintech (Wuhan, China)	10624-2-AP	1: 1000
anti-SOD	Proteintech (Wuhan, China)	10269-1-AP	1: 1000
anti-GPX7	ABclonal (Wuhan, China)	A3902	1: 1000
anti-LC3 Ⅰ/Ⅱ	Cell Signaling Technology (Massachusetts, USA)	12741	1: 1000
anti-P62	Cell Signaling Technology (Massachusetts, USA)	39749	1: 1000
anti-Beclin1	ABclonal (Wuhan, China)	A11761	1: 1000
anti-AKT	ABclonal (Wuhan, China)	AP0140	1: 1000
anti-P-AKT	ABclonal (Wuhan, China)	A14687	1: 1000
anti-mTOR	Zenbio (Chengdu, China)	380411	1: 1000
anti-P-mTOR	Zenbio (Chengdu, China)	381557	1: 1000
anti-PPAR-γ	Zenbio (Chengdu, China)	340844	1: 1000
anti-RXRA	Zenbio (Chengdu, China)	R383177	1: 1000
anti-PIM1	Zenbio (Chengdu, China)	R381112	1: 1000
anti-Flag	ABclonal (Wuhan, China)	AE005	1: 1000
