# Supplementary material for: Circular RNA profiling revealed an evolutionarily conserved circACACA promotes liver lipid metabolism, oxidative stress, and autophagy disorder in a ceRNA manner
Source: PLoS Genet. 2025 Dec 18;21(12):e1011729. doi: 10.1371/journal.pgen.1011729 (PMC12753083; doi:10.1371/journal.pgen.1011729)
Supplement: S4 Table — (XLSX) [file pgen.1011729.s005.xlsx]

## Sheet: Sheet1
Table S4. FISH probe sequences in this study
Name	Sequences	Fluorophore
gga-circACACA	CCAAAAUGAACUCAUAUGGU	ROX
miR-132b-5p	GUAACAGUCUACAGCCAUGGU	FAM
miR-101-2-5p	AGCAUCAGCACUGUGAUAACUGA	FAM
mmu-circACACA	CCAAAAAGAACUCAUGUGAA	ROX
