# Supplementary material for: Circular RNA profiling revealed an evolutionarily conserved circACACA promotes liver lipid metabolism, oxidative stress, and autophagy disorder in a ceRNA manner
Source: PLoS Genet. 2025 Dec 18;21(12):e1011729. doi: 10.1371/journal.pgen.1011729 (PMC12753083; doi:10.1371/journal.pgen.1011729)
Supplement: S5 Table — (XLSX) [file pgen.1011729.s006.xlsx]

## Sheet: Sheet1
Table S5. Summary of data generated from circRNAs deep sequencing
Sample	Raw reads	Raw bases (G)	Clean reads	Clean bases (G)	Error rate(%)	Q20(%)	Q30(%)	GC content
CL1	65546118	9.83	64795904 (98.86%)	9.72	0.03	97.26	92.63	0.6582
CL2	53480644	8.02	52756178 (98.65%)	7.91	0.03	97.53	93.22	0.6509
CL3	61409672	9.21	60289696 (98.18%)	9.04	0.03	97.28	93.15	0.6546
FL1	56836532	8.53	55981878 (98.50%)	8.4	0.03	97.23	92.55	0.6565
FL2	53426992	8.01	52736932 (98.71%)	7.91	0.03	97.45	93.05	0.6565
FL3	58635746	8.8	57909172 (98.76%)	8.69	0.03	97.31	92.94	0.6454
