# Supplementary material for: Circular RNA profiling revealed an evolutionarily conserved circACACA promotes liver lipid metabolism, oxidative stress, and autophagy disorder in a ceRNA manner
Source: PLoS Genet. 2025 Dec 18;21(12):e1011729. doi: 10.1371/journal.pgen.1011729 (PMC12753083; doi:10.1371/journal.pgen.1011729)
Supplement: S6 Table — (XLSX) [file pgen.1011729.s007.xlsx]

## Sheet: Sheet1
Table S6. Different type circRNAs in each sample
Sample	exon	intron	intergenic
CL1	5528	422	406
CL2	4374	281	359
CL3	3056	176	194
FL1	4998	328	352
FL2	4377	286	306
FL3	5053	371	342
