# Supplementary material for: Circular RNA profiling revealed an evolutionarily conserved circACACA promotes liver lipid metabolism, oxidative stress, and autophagy disorder in a ceRNA manner
Source: PLoS Genet. 2025 Dec 18;21(12):e1011729. doi: 10.1371/journal.pgen.1011729 (PMC12753083; doi:10.1371/journal.pgen.1011729)
Supplement: S7 Table — (XLSX) [file pgen.1011729.s008.xlsx]

## Sheet: Sheet1
Table S7. All circRNAs detected in chicken liver（TPM）
circRNA_ID	chromatin	start	end	CL1.tpm	CL2.tpm	CL3.tpm	FL1.tpm	FL2.tpm	FL3.tpm
novel_circ_0005321	8	19025707	19027078	58.9994	0	0	0	0	0
novel_circ_0004289	4	65767101	65791366	1219.32	1192.91	799.771	542.197	1284.73	808.857
novel_circ_0004436	5	14077044	14105948	786.658	340.832	2113.68	259.312	128.473	328.598
novel_circ_0005146	7	34639536	34643519	0	0	0	282.885	0	0
novel_circ_0000486	13	9181069	9188401	0	0	0	70.7214	0	0
novel_circ_0005301	8	18989947	18992802	58.9994	136.333	171.38	0	0	278.045
novel_circ_0000485	13	8766452	8770819	117.999	204.499	0	117.869	0	0
novel_circ_0001387	1	170094430	170101652	0	0	0	70.7214	0	0
novel_circ_0001385	1	170090717	170095387	196.665	136.333	285.633	259.312	64.2364	101.107
novel_circ_0001384	1	170081872	170101652	0	0	0	117.869	0	0
novel_circ_0001383	1	170081872	170088684	157.332	136.333	0	282.885	0	75.8303
novel_circ_0001380	1	169135459	169139746	255.664	238.582	571.265	377.181	867.191	808.857
novel_circ_0000894	18	9949228	9950791	78.6658	0	0	0	0	0
novel_circ_0004437	5	14192805	14195502	0	0	0	117.869	0	0
novel_circ_0000897	19	1038202	1047506	117.999	136.333	0	117.869	0	151.661
novel_circ_0000890	18	9424031	9434193	0	68.1663	0	0	0	0
novel_circ_0001389	1	170321245	170323151	0	0	0	0	0	75.8303
novel_circ_0000482	13	5643240	5650612	0	136.333	0	141.443	0	75.8303
novel_circ_0001545	1	196192707	196193104	196.665	0	0	0	289.064	0
novel_circ_0004716	5	57969402	57970524	196.665	136.333	0	306.459	674.482	606.643
novel_circ_0001546	1	196196901	196205371	1278.32	852.079	914.025	683.64	706.6	859.411
novel_circ_0001541	1	196071859	196072685	0	0	0	0	96.3546	75.8303
novel_circ_0001540	1	196009428	196009799	39.3329	0	0	188.59	0	0
novel_circ_0004710	5	57838519	57841983	255.664	238.582	0	518.623	0	278.045
novel_circ_0002944	2	55506570	55521540	0	102.249	0	0	0	0
novel_circ_0002945	2	55513138	55513587	3559.63	3885.48	4455.87	1815.18	4175.37	3614.58
novel_circ_0005666	9	9430657	9432891	0	0	0	141.443	160.591	0
novel_circ_0002947	2	55618620	55626954	0	102.249	0	94.2951	128.473	328.598
novel_circ_0001549	1	196204188	196216970	1081.66	749.83	1371.04	1697.31	1059.9	1364.95
novel_circ_0001548	1	196204188	196205371	157.332	68.1663	0	117.869	321.182	126.384
novel_circ_0002942	2	55491430	55493783	0	68.1663	0	0	192.709	75.8303
novel_circ_0002943	2	55501281	55506675	137.665	0	0	0	96.3546	0
novel_circ_0002496	2	115236417	115244721	137.665	0	0	165.017	0	0
novel_circ_0002452	2	107840490	107842818	294.997	306.748	228.506	94.2951	0	328.598
novel_circ_0002492	2	114812075	114820592	1258.65	954.329	1142.53	801.509	578.128	1011.07
novel_circ_0003949	3	86800921	86801972	0	136.333	228.506	259.312	128.473	101.107
novel_circ_0002101	21	265543	269331	0	0	0	117.869	0	50.5536
novel_circ_0003947	3	8596169	8613801	0	0	0	0	96.3546	0
novel_circ_0003946	3	8596169	8597611	884.991	272.665	228.506	565.771	481.773	454.982
novel_circ_0003945	3	8577616	8613801	0	136.333	0	0	0	151.661
novel_circ_0003944	3	8577616	8597611	137.665	0	342.759	47.1476	224.827	101.107
novel_circ_0003943	3	85628418	85628687	0	0	0	94.2951	0	0
novel_circ_0003942	3	8522996	8527891	196.665	102.249	0	0	160.591	0
novel_circ_0002498	2	115410491	115413579	255.664	0	0	70.7214	128.473	101.107
novel_circ_0003940	3	83137498	83139117	58.9994	0	0	0	160.591	0
novel_circ_0005238	8	1337721	1353738	39.3329	0	0	0	0	0
novel_circ_0001768	1	519386	519726	0	170.416	0	0	0	0
novel_circ_0001765	1	51552514	51568989	0	0	0	0	128.473	0
novel_circ_0002456	2	108496099	108496494	58.9994	0	0	0	0	0
novel_circ_0001767	1	51937057	51947507	0	0	0	0	160.591	0
novel_circ_0001766	1	51766828	51771794	0	0	0	0	160.591	0
novel_circ_0001760	1	50960439	50963418	58.9994	0	0	141.443	64.2364	75.8303
novel_circ_0001763	1	51393	51727	39.3329	170.416	228.506	0	0	75.8303
novel_circ_0001762	1	51240787	51244483	0	0	0	47.1476	0	0
novel_circ_0000060	10	18596448	18598792	6765.26	7021.13	5084.26	7142.86	4946.2	5459.78
novel_circ_0000961	19	8624660	8627173	353.996	170.416	0	212.164	192.709	379.152
novel_circ_0001169	1	136399571	136404650	78.6658	0	0	0	0	75.8303
novel_circ_0004408	4	91147993	91149102	157.332	0	228.506	0	0	126.384
novel_circ_0000964	19	8656422	8659007	58.9994	68.1663	0	94.2951	256.946	278.045
novel_circ_0000965	19	8656422	8689415	0	272.665	228.506	235.738	128.473	328.598
novel_circ_0005915	Z	53826195	53833435	294.997	477.164	171.38	259.312	481.773	505.536
novel_circ_0001163	1	135120214	135128182	2477.97	2385.82	514.139	589.345	1284.73	1718.82
novel_circ_0001162	1	135119116	135127270	58.9994	0	0	0	0	0
novel_circ_0004401	4	90652748	90653313	0	0	0	0	64.2364	0
novel_circ_0004400	4	90024928	90030467	117.999	0	0	0	0	0
novel_circ_0004407	4	91122100	91122583	0	0	0	0	64.2364	0
novel_circ_0001166	1	13534911	13539265	196.665	238.582	285.633	235.738	417.537	278.045
novel_circ_0001165	1	135138719	135144363	275.33	408.998	399.886	306.459	513.891	429.705
novel_circ_0001164	1	135138719	135141105	196.665	238.582	1085.4	141.443	1573.79	75.8303
novel_circ_0002706	2	16163147	16167504	98.3323	0	0	0	0	0
novel_circ_0002108	21	3096332	3111425	1396.32	749.83	685.518	919.378	802.955	985.794
novel_circ_0002704	2	15370254	15371776	0	0	0	0	0	101.107
novel_circ_0002705	2	15479134	15492016	0	68.1663	0	0	0	0
novel_circ_0002702	2	15355722	15358993	78.6658	0	0	0	0	0
novel_circ_0002703	2	15368460	15371776	176.998	68.1663	0	0	128.473	0
novel_circ_0003982	3	9420653	9425735	196.665	0	228.506	165.017	0	0
novel_circ_0002458	2	108992756	109000972	412.996	0	0	165.017	289.064	303.321
novel_circ_0003833	3	62679248	62680441	196.665	272.665	0	165.017	96.3546	151.661
novel_circ_0003832	3	62662247	62680441	0	0	0	0	96.3546	0
novel_circ_0003831	3	62662247	62667784	98.3323	340.832	171.38	165.017	224.827	404.428
novel_circ_0003830	3	62582126	62630076	452.329	647.58	514.139	400.754	289.064	353.875
novel_circ_0003837	3	64837269	64847933	0	102.249	0	0	0	0
novel_circ_0003836	3	64837266	64847933	255.664	204.499	285.633	400.754	0	303.321
novel_circ_0003834	3	63244045	63245007	0	0	0	0	192.709	50.5536
novel_circ_0003987	3	96015947	96019026	1101.32	1499.66	1656.67	212.164	578.128	379.152
novel_circ_0003839	3	65962913	65969228	0	0	0	0	0	202.214
novel_circ_0003838	3	64838228	64847933	98.3323	0	0	0	0	50.5536
novel_circ_0005236	8	13368690	13371960	137.665	0	0	0	128.473	202.214
novel_circ_0000638	15	251219	251507	0	0	0	0	64.2364	0
novel_circ_0001610	1	27253044	27259419	117.999	0	0	0	0	0
novel_circ_0001615	1	27279893	27299535	0	102.249	0	0	0	0
novel_circ_0001614	1	27279893	27284208	1337.32	613.497	571.265	212.164	610.246	682.473
novel_circ_0002128	21	4709440	4725115	196.665	0	799.771	282.885	513.891	126.384
novel_circ_0002129	21	4872380	4873928	0	136.333	0	0	0	75.8303
novel_circ_0002126	21	4642113	4642567	0	0	0	94.2951	0	0
novel_circ_0002127	21	4698116	4698903	0	102.249	285.633	188.59	224.827	0
novel_circ_0002124	21	4426384	4427593	334.33	0	0	0	0	202.214
novel_circ_0003984	3	95974080	96019026	1120.99	920.245	571.265	424.328	963.546	733.027
novel_circ_0000634	15	1392659	1394079	78.6658	0	0	0	0	0
novel_circ_0002123	21	4411488	4411838	0	0	0	424.328	96.3546	0
novel_circ_0002120	21	3806400	3810305	176.998	102.249	228.506	212.164	449.655	176.937
novel_circ_0002121	21	4229239	4229955	0	0	0	47.1476	0	0
novel_circ_0005044	7	15746803	15758048	58.9994	0	285.633	306.459	192.709	75.8303
novel_circ_0005045	7	15751545	15758048	0	0	0	0	96.3546	0
novel_circ_0002019	1	96607988	96619617	235.997	0	0	141.443	0	404.428
novel_circ_0005042	7	15739116	15741754	0	0	0	117.869	481.773	75.8303
novel_circ_0005043	7	15746803	15751818	0	0	0	70.7214	128.473	101.107
novel_circ_0002012	1	949161	949503	0	0	0	0	0	50.5536
novel_circ_0002013	1	96492516	96495873	353.996	102.249	0	0	0	0
novel_circ_0002010	1	94004663	94014454	58.9994	0	0	0	0	0
novel_circ_0002016	1	96558454	96564163	2084.64	2317.66	856.898	2286.66	2569.46	2173.8
novel_circ_0002014	1	96535711	96540282	511.328	545.331	514.139	141.443	289.064	151.661
novel_circ_0002015	1	96535711	96564163	275.33	136.333	0	495.05	353.3	682.473
novel_circ_0003542	3	17514504	17515366	58.9994	136.333	171.38	400.754	353.3	151.661
novel_circ_0005288	8	16886742	16889751	78.6658	68.1663	0	0	0	50.5536
novel_circ_0003540	3	17438559	17440007	0	0	171.38	47.1476	96.3546	101.107
novel_circ_0003547	3	19845665	19855858	176.998	0	0	0	0	176.937
novel_circ_0003546	3	18778243	18779108	235.997	204.499	342.759	212.164	481.773	151.661
novel_circ_0003545	3	18768354	18779108	432.662	477.164	342.759	188.59	610.246	733.027
novel_circ_0005327	8	19258113	19263381	117.999	102.249	0	212.164	160.591	252.768
novel_circ_0005282	8	16879656	16880303	117.999	0	0	0	0	0
novel_circ_0005283	8	16882935	16884395	98.3323	68.1663	0	0	0	50.5536
novel_circ_0000804	17	9388693	9426425	1101.32	715.746	571.265	518.623	224.827	1011.07
novel_circ_0005286	8	16883614	16886902	0	0	0	0	0	126.384
novel_circ_0005287	8	16883614	16889751	0	0	171.38	0	0	0
novel_circ_0005284	8	16883614	16884395	58.9994	306.748	0	141.443	96.3546	176.937
novel_circ_0005285	8	16883614	16884809	98.3323	0	0	0	0	50.5536
novel_circ_0005955	Z	73117167	73133870	0	238.582	0	94.2951	64.2364	0
novel_circ_0000709	15	9375780	9378328	0	0	0	0	192.709	50.5536
novel_circ_0004762	6	10247781	10254858	98.3323	0	0	0	0	0
novel_circ_0000706	15	9157799	9160033	196.665	272.665	399.886	47.1476	0	0
novel_circ_0000707	15	9190957	9191451	0	0	114.253	0	96.3546	0
novel_circ_0000700	15	857556	858665	0	0	0	70.7214	0	0
novel_circ_0000701	15	8729400	8731773	0	68.1663	0	0	128.473	0
novel_circ_0000702	15	873781	874726	0	0	0	117.869	0	0
novel_circ_0005481	8	7315162	7324190	157.332	68.1663	285.633	94.2951	385.418	126.384
novel_circ_0002232	24	3528794	3529961	0	0	0	70.7214	64.2364	0
novel_circ_0002230	24	3106294	3107060	0	0	0	94.2951	0	0
novel_circ_0002231	24	3360877	3364131	373.663	681.663	228.506	188.59	0	379.152
novel_circ_0002236	24	410831	411216	0	136.333	0	0	0	0
novel_circ_0002237	24	42595	52971	0	0	0	0	0	151.661
novel_circ_0002234	24	3864357	3865198	0	0	0	47.1476	0	0
novel_circ_0002235	24	408383	409018	117.999	102.249	457.012	188.59	0	151.661
novel_circ_0002559	2	127185041	127190790	137.665	340.832	0	188.59	128.473	0
novel_circ_0005919	Z	54876994	54881773	0	0	0	94.2951	0	0
novel_circ_0003294	33	4729768	4733493	98.3323	238.582	171.38	212.164	64.2364	379.152
novel_circ_0004763	6	10247781	10258245	452.329	443.081	228.506	589.345	0	631.92
novel_circ_0000051	10	17683215	17696640	0	170.416	0	0	0	0
novel_circ_0003727	3	45328892	45331624	0	0	0	0	0	50.5536
novel_circ_0003726	3	45321118	45331624	176.998	0	0	212.164	0	151.661
novel_circ_0003725	3	45321118	45331620	176.998	136.333	0	282.885	0	0
novel_circ_0003724	3	4508849	4509536	0	136.333	0	0	0	0
novel_circ_0003722	3	4483412	4489515	0	0	0	0	0	151.661
novel_circ_0003721	3	44798569	44821310	0	0	0	94.2951	256.946	0
novel_circ_0000895	18	9965584	9966120	727.659	1124.74	1028.28	2781.71	1156.26	480.259
novel_circ_0003729	3	45485209	45487499	0	0	457.012	0	0	252.768
novel_circ_0003728	3	45338281	45345555	58.9994	0	0	0	0	0
novel_circ_0001949	1	75833598	75833829	78.6658	0	0	0	0	50.5536
novel_circ_0000411	13	1647328	1652088	393.329	306.748	971.151	942.951	578.128	429.705
novel_circ_0000412	13	1647328	1663854	6312.93	5453.31	4513	7873.64	7258.71	8189.68
novel_circ_0000413	13	16479723	16483748	58.9994	0	0	235.738	96.3546	126.384
novel_circ_0000414	13	16491086	16503053	471.995	272.665	399.886	848.656	770.837	530.812
novel_circ_0000416	13	16502895	16513201	117.999	0	0	353.607	0	252.768
novel_circ_0000417	13	1651697	1656625	0	0	0	94.2951	0	0
novel_circ_0001940	1	75485399	75486344	0	68.1663	228.506	94.2951	0	0
novel_circ_0001943	1	75709207	75723185	0	0	0	0	0	176.937
novel_circ_0001942	1	75685151	75686962	0	0	0	0	0	101.107
novel_circ_0001945	1	75773130	75775710	98.3323	0	0	0	0	75.8303
novel_circ_0001944	1	75761653	75763730	0	0	0	0	0	75.8303
novel_circ_0001946	1	75773134	75775714	0	0	0	0	417.537	0
novel_circ_0005328	8	19399323	19402614	78.6658	0	0	70.7214	192.709	75.8303
novel_circ_0003059	2	68433538	68449197	0	0	0	94.2951	0	0
novel_circ_0003054	2	68249931	68252786	0	272.665	342.759	0	0	278.045
novel_circ_0003057	2	68288254	68298253	0	0	285.633	70.7214	0	0
novel_circ_0003056	2	68283765	68298253	235.997	204.499	0	47.1476	128.473	202.214
novel_circ_0003051	2	68152641	68164069	176.998	0	0	94.2951	0	0
novel_circ_0005553	9	15658930	15669104	137.665	136.333	0	141.443	96.3546	176.937
novel_circ_0003053	2	68158342	68164069	0	0	171.38	0	128.473	0
novel_circ_0003052	2	68155208	68164069	0	0	0	282.885	0	0
novel_circ_0000147	10	9477940	9479539	98.3323	0	0	0	0	0
novel_circ_0004717	5	57969402	57972281	137.665	238.582	0	47.1476	192.709	50.5536
novel_circ_0003618	3	27343200	27347235	294.997	0	0	919.378	385.418	202.214
novel_circ_0003613	3	27330548	27335789	0	0	0	777.935	0	151.661
novel_circ_0003612	3	27330548	27332363	0	0	0	141.443	0	0
novel_circ_0003610	3	27329703	27330683	0	0	0	47.1476	0	0
novel_circ_0003617	3	27343200	27343877	0	0	0	235.738	224.827	50.5536
novel_circ_0003616	3	27335717	27347235	0	0	0	235.738	96.3546	0
novel_circ_0003615	3	27332211	27343877	0	102.249	0	0	0	0
novel_circ_0003614	3	27332211	27335789	0	0	0	117.869	0	0
novel_circ_0002948	2	55618620	55645173	0	68.1663	0	0	96.3546	151.661
novel_circ_0002960	2	56411016	56435354	0	0	0	141.443	0	0
novel_circ_0005202	7	8058317	8061624	117.999	0	0	0	0	75.8303
novel_circ_0000612	15	11003200	11027581	58.9994	0	0	70.7214	0	0
novel_circ_0002949	2	55626639	55645173	0	0	0	0	0	75.8303
novel_circ_0005868	Z	42010661	42013877	0	0	0	47.1476	0	0
novel_circ_0005869	Z	42201224	42210230	0	0	0	0	0	101.107
novel_circ_0000453	13	3580380	3606553	196.665	0	0	141.443	0	0
novel_circ_0005862	Z	41524907	41527360	0	0	0	165.017	0	0
novel_circ_0005863	Z	41562759	41568693	58.9994	170.416	0	47.1476	64.2364	75.8303
novel_circ_0005861	Z	41463204	41466425	0	0	0	0	96.3546	0
novel_circ_0005866	Z	41985239	42002217	0	0	0	0	128.473	0
novel_circ_0005864	Z	41733891	41742219	275.33	238.582	457.012	377.181	417.537	227.491
novel_circ_0004393	4	89914896	89918509	39.3329	136.333	0	0	0	252.768
novel_circ_0004392	4	89913504	89918509	1160.32	545.331	1885.18	565.771	642.364	1137.46
novel_circ_0004390	4	89908603	89918509	0	102.249	228.506	117.869	128.473	75.8303
novel_circ_0004397	4	90016574	90018643	452.329	443.081	571.265	330.033	513.891	303.321
novel_circ_0004396	4	90013229	90016880	0	0	0	0	0	50.5536
novel_circ_0000882	18	757989	768136	157.332	238.582	457.012	117.869	289.064	151.661
novel_circ_0004399	4	90017266	90030467	0	0	0	0	64.2364	50.5536
novel_circ_0004398	4	90017266	90025040	275.33	340.832	228.506	188.59	481.773	328.598
novel_circ_0000613	15	11026514	11027581	0	170.416	0	212.164	0	101.107
novel_circ_0003271	32	307561	309683	9341.57	11451.9	12625	18316.8	6584.23	8947.98
novel_circ_0000522	14	1442615	1461588	0	0	0	94.2951	0	0
novel_circ_0005667	9	9430657	9440715	0	0	0	94.2951	128.473	101.107
novel_circ_0000059	10	18452090	18455025	176.998	238.582	0	1107.97	192.709	151.661
novel_circ_0005660	9	7032347	7033224	275.33	272.665	0	660.066	224.827	151.661
novel_circ_0003273	32	307564	309683	373.663	681.663	0	801.509	192.709	353.875
novel_circ_0005661	9	829590	856445	0	0	0	188.59	160.591	75.8303
novel_circ_0000564	14	5351563	5354190	0	0	0	70.7214	0	0
novel_circ_0000566	14	5522322	5525579	0	0	0	0	64.2364	0
novel_circ_0000567	14	5607391	5609419	0	0	0	94.2951	0	0
novel_circ_0000560	14	5006243	5024149	0	0	285.633	141.443	0	0
novel_circ_0000561	14	5023979	5030268	0	0	0	0	64.2364	0
novel_circ_0000562	14	5196576	5206310	98.3323	0	0	0	0	0
novel_circ_0000563	14	5309243	5309639	0	0	0	117.869	0	0
novel_circ_0003275	32	541539	542561	0	0	0	0	0	50.5536
novel_circ_0004718	5	57969810	57970524	58.9994	0	0	0	0	0
novel_circ_0000568	14	5607391	5612674	0	0	0	94.2951	0	0
novel_circ_0000569	14	597728	612849	0	0	0	0	128.473	0
novel_circ_0003274	32	532045	532676	0	102.249	0	0	0	50.5536
novel_circ_0003277	32	598356	600118	294.997	0	457.012	306.459	160.591	252.768
novel_circ_0003276	32	590923	593567	0	0	171.38	0	0	0
novel_circ_0004544	5	29296095	29309857	78.6658	204.499	285.633	212.164	256.946	176.937
novel_circ_0005356	8	21403534	21409319	78.6658	102.249	0	0	192.709	227.491
novel_circ_0003948	3	86709613	86722522	58.9994	0	0	0	64.2364	126.384
novel_circ_0004240	4	50844601	50845936	117.999	170.416	0	0	96.3546	0
novel_circ_0004243	4	51099119	51107272	0	0	0	0	0	75.8303
novel_circ_0004242	4	5093850	5096145	0	0	0	94.2951	0	0
novel_circ_0004245	4	51763706	51768231	98.3323	0	0	0	96.3546	75.8303
novel_circ_0004244	4	51139367	51146376	78.6658	0	0	0	0	0
novel_circ_0004247	4	5231177	5234279	0	0	0	0	0	75.8303
novel_circ_0004249	4	53511334	53534599	0	102.249	0	0	0	0
novel_circ_0004248	4	53511334	53523856	117.999	0	228.506	0	224.827	0
novel_circ_0003171	2	97040916	97042203	0	0	0	212.164	96.3546	50.5536
novel_circ_0003983	3	9566207	9569542	78.6658	0	0	141.443	0	0
novel_circ_0000155	11	1054556	1067882	0	0	0	47.1476	0	0
novel_circ_0005441	8	3849568	3874164	0	0	0	188.59	0	0
novel_circ_0000157	11	10801784	10811717	235.997	0	0	70.7214	128.473	176.937
novel_circ_0005443	8	3868980	3874164	216.331	0	0	94.2951	0	50.5536
novel_circ_0005444	8	4112746	4113133	0	0	0	94.2951	0	0
novel_circ_0005445	8	4190606	4191345	58.9994	0	0	0	0	0
novel_circ_0005446	8	4191150	4191966	373.663	306.748	285.633	212.164	610.246	404.428
novel_circ_0005447	8	4215382	4217353	0	0	0	70.7214	0	0
novel_circ_0005449	8	4630221	4630632	78.6658	0	0	0	0	0
novel_circ_0005918	Z	548209	559120	0	0	0	70.7214	0	0
novel_circ_0004336	4	76607698	76611317	117.999	238.582	0	0	128.473	101.107
novel_circ_0000159	11	10931231	10936760	58.9994	68.1663	0	70.7214	160.591	0
novel_circ_0000158	11	10822001	10822620	58.9994	170.416	171.38	0	0	0
novel_circ_0005207	8	10642775	10651579	235.997	102.249	171.38	70.7214	96.3546	0
novel_circ_0005625	9	3646815	3648629	0	68.1663	0	47.1476	0	0
novel_circ_0002499	2	115432028	115436969	3618.63	4567.14	2856.33	2710.99	5363.74	3311.26
novel_circ_0005830	Z	28161754	28179295	589.994	477.164	628.392	70.7214	128.473	379.152
novel_circ_0005204	7	8060373	8061624	1219.32	1465.58	1942.3	1673.74	1830.74	2274.91
novel_circ_0000397	13	14649034	14664988	294.997	102.249	0	0	96.3546	0
novel_circ_0000396	13	14649034	14657059	39.3329	0	0	0	0	0
novel_circ_0000395	13	14649034	14655363	0	0	0	141.443	0	0
novel_circ_0000394	13	14293792	14294454	0	0	0	0	224.827	0
novel_circ_0004768	6	10249989	10258245	78.6658	102.249	171.38	565.771	192.709	252.768
novel_circ_0000391	13	14108444	14119535	98.3323	204.499	171.38	0	0	101.107
novel_circ_0000390	13	13845492	13846569	0	0	0	0	0	101.107
novel_circ_0004885	6	23292706	23293841	117.999	102.249	171.38	612.918	224.827	227.491
novel_circ_0000399	13	14656893	14658417	58.9994	0	171.38	117.869	0	0
novel_circ_0004656	5	50452453	50483536	58.9994	0	0	0	96.3546	202.214
novel_circ_0004654	5	50452453	50466185	235.997	204.499	0	471.476	256.946	75.8303
novel_circ_0004655	5	50452453	50468722	2084.64	1942.74	1770.92	1697.31	1605.91	1693.54
novel_circ_0004652	5	50123942	50127657	117.999	0	0	0	0	0
novel_circ_0004653	5	50452453	50458660	58.9994	0	0	165.017	0	0
novel_circ_0004650	5	50045531	50051742	157.332	0	0	0	0	252.768
novel_circ_0005708	W	3649253	3649868	983.323	1295.16	2913.45	1202.26	867.191	505.536
novel_circ_0005707	W	3634653	3649868	255.664	238.582	0	0	96.3546	101.107
novel_circ_0005704	W	3169626	3178412	157.332	0	228.506	0	0	0
novel_circ_0005205	7	8065026	8066158	0	0	228.506	0	0	0
novel_circ_0004658	5	50719738	50729260	0	0	1713.8	0	867.191	909.964
novel_circ_0004659	5	51939188	51946019	275.33	170.416	0	188.59	417.537	429.705
novel_circ_0000089	10	3344746	3345815	0	0	0	0	96.3546	0
novel_circ_0000088	10	2965929	2966600	98.3323	0	0	0	0	0
novel_circ_0000083	10	2400327	2401560	39.3329	0	0	0	0	0
novel_circ_0000082	10	2343330	2343648	0	102.249	0	0	224.827	0
novel_circ_0000087	10	2905635	2913235	1042.32	1056.58	914.025	353.607	674.482	758.303
novel_circ_0000086	10	2905613	2913235	98.3323	68.1663	0	188.59	0	151.661
novel_circ_0000085	10	2821048	2825679	58.9994	0	0	0	0	0
novel_circ_0000084	10	2653397	2654870	58.9994	68.1663	0	0	0	75.8303
novel_circ_0002834	2	33836259	33838716	0	0	457.012	0	0	0
novel_circ_0002835	2	33838516	33844456	0	0	0	0	0	75.8303
novel_circ_0002836	2	34363921	34404562	216.331	170.416	0	0	256.946	101.107
novel_circ_0002837	2	34376557	34404562	98.3323	136.333	0	0	192.709	0
novel_circ_0002830	2	32903660	32912113	373.663	306.748	285.633	188.59	385.418	606.643
novel_circ_0002831	2	32949587	32952531	530.994	647.58	799.771	636.492	546.009	429.705
novel_circ_0002832	2	33267866	33280455	0	0	0	70.7214	64.2364	0
novel_circ_0002833	2	33709925	33715301	491.661	511.247	571.265	141.443	321.182	379.152
novel_circ_0004098	4	29225885	29227222	2418.97	2488.07	2113.68	6435.64	1059.9	1769.37
novel_circ_0004099	4	29290664	29292975	0	0	0	0	0	75.8303
novel_circ_0002838	2	34673360	34688878	58.9994	0	0	0	0	0
novel_circ_0000595	14	8775304	8778574	0	0	0	94.2951	0	0
novel_circ_0002953	2	56063559	56066149	0	0	0	0	0	75.8303
novel_circ_0002952	2	56026275	56028468	78.6658	0	0	0	128.473	126.384
novel_circ_0005671	KZ626826.1	2988	3467	0	0	0	0	0	50.5536
novel_circ_0002950	2	55941448	55942514	0	0	0	447.902	96.3546	202.214
novel_circ_0005676	KZ626834.1	163944	165913	0	0	0	0	128.473	75.8303
novel_circ_0002954	2	56218433	56220974	0	272.665	0	0	96.3546	0
novel_circ_0002959	2	5634622	5635093	0	0	0	0	0	126.384
novel_circ_0000962	19	8624660	8647775	0	102.249	0	0	0	202.214
novel_circ_0001288	1	155648069	155650067	0	0	0	94.2951	96.3546	0
novel_circ_0001289	1	155758625	155760694	157.332	0	0	0	0	0
novel_circ_0001286	1	154414239	154422960	39.3329	0	0	0	289.064	176.937
novel_circ_0001284	1	154402138	154414327	137.665	0	228.506	117.869	0	126.384
novel_circ_0001285	1	154402138	154422960	0	0	0	0	0	50.5536
novel_circ_0001282	1	15420114	15421657	39.3329	0	0	0	0	0
novel_circ_0001283	1	154402138	154407224	176.998	0	685.518	306.459	160.591	252.768
novel_circ_0001379	1	169135459	169138702	39.3329	0	0	0	96.3546	0
novel_circ_0000966	19	8656541	8657009	0	0	0	0	224.827	126.384
novel_circ_0001372	1	168953619	168955850	0	0	0	0	96.3546	0
novel_circ_0001373	1	168953619	168956466	0	0	0	0	0	75.8303
novel_circ_0001370	1	1680335	1680658	39.3329	204.499	0	0	0	0
novel_circ_0001371	1	168408224	168409524	0	0	0	141.443	0	0
novel_circ_0001377	1	168995544	169028267	39.3329	0	0	330.033	224.827	75.8303
novel_circ_0001374	1	168953619	168959237	1415.98	1635.99	1199.66	1909.48	1124.14	657.196
novel_circ_0001578	1	197411003	197411345	0	136.333	0	0	0	0
novel_circ_0001579	1	197411003	197411847	0	0	114.253	0	0	0
novel_circ_0000237	11	5081885	5089734	58.9994	0	171.38	0	128.473	151.661
novel_circ_0000880	18	7443457	7444054	1238.99	817.996	856.898	683.64	1252.61	783.58
novel_circ_0000886	18	8904579	8906361	0	0	0	117.869	0	0
novel_circ_0004402	4	90655120	90657282	0	102.249	0	0	0	0
novel_circ_0001570	1	197072299	197074432	216.331	170.416	0	306.459	256.946	126.384
novel_circ_0001572	1	197110215	197118256	0	0	0	0	0	50.5536
novel_circ_0001573	1	197114003	197118256	0	0	0	330.033	0	0
novel_circ_0001574	1	197131546	197132464	1337.32	1431.49	0	2074.49	546.009	1516.61
novel_circ_0001575	1	197131546	197133367	98.3323	170.416	0	94.2951	321.182	252.768
novel_circ_0001576	1	197163592	197164834	0	0	0	188.59	0	0
novel_circ_0001577	1	197410945	197411433	58.9994	0	0	0	0	0
novel_circ_0002485	2	112953519	112957411	196.665	204.499	0	0	96.3546	278.045
novel_circ_0004769	6	10249989	10263832	58.9994	0	0	165.017	96.3546	0
novel_circ_0002480	2	112828616	112847428	275.33	204.499	342.759	542.197	321.182	631.92
novel_circ_0002483	2	112945329	112945750	0	0	0	0	0	101.107
novel_circ_0002482	2	112842623	112847428	0	0	114.253	70.7214	0	0
novel_circ_0000619	15	11323054	11324518	0	0	0	330.033	96.3546	0
novel_circ_0004406	4	91008887	91013143	157.332	102.249	228.506	1272.98	128.473	101.107
novel_circ_0001593	1	22771640	22771973	176.998	136.333	571.265	0	128.473	227.491
novel_circ_0001590	1	22492124	22501543	157.332	68.1663	0	47.1476	0	202.214
novel_circ_0001591	1	22492124	22507037	117.999	0	0	0	0	0
novel_circ_0001597	1	25459544	25461998	0	170.416	0	0	0	0
novel_circ_0001598	1	26084121	26085383	0	0	0	0	0	101.107
novel_circ_0004404	4	90828220	90834133	0	0	0	0	0	101.107
novel_circ_0000977	19	9191806	9193893	0	0	0	165.017	128.473	0
novel_circ_0000976	19	9159373	9161140	78.6658	0	0	0	0	0
novel_circ_0000975	19	8856531	8857898	98.3323	306.748	285.633	212.164	224.827	202.214
novel_circ_0000974	19	8694398	8696446	0	0	0	141.443	64.2364	151.661
novel_circ_0000973	19	8688253	8696446	0	0	0	117.869	0	0
novel_circ_0000972	19	8688253	8689415	24642.1	27096.1	38560.4	37718.1	70852.7	40417.6
novel_circ_0001118	1	127850221	127858271	1474.98	1090.66	399.886	612.918	0	783.58
novel_circ_0001119	1	127889780	127897823	137.665	272.665	0	117.869	224.827	101.107
novel_circ_0001116	1	127798437	127803720	98.3323	0	0	0	0	0
novel_circ_0001117	1	127848378	127858271	216.331	0	342.759	165.017	0	0
novel_circ_0001114	1	127785701	127814490	78.6658	0	0	235.738	128.473	126.384
novel_circ_0001115	1	127785716	127814490	412.996	374.915	0	848.656	385.418	379.152
novel_circ_0001112	1	12744003	12750283	3244.97	1908.66	2970.58	1650.17	2794.28	4625.65
novel_circ_0004473	5	1911311	1914219	13137.2	13599.2	13196.2	7520.04	12815.2	11703.1
novel_circ_0000979	19	9374521	9378543	334.33	306.748	171.38	754.361	353.3	227.491
novel_circ_0001111	1	12744003	12750283	117.999	0	0	0	0	50.5536
novel_circ_0002715	2	16961546	16975238	314.663	238.582	114.253	141.443	256.946	328.598
novel_circ_0002714	2	16961546	16974705	648.993	545.331	742.645	47.1476	417.537	454.982
novel_circ_0002717	2	17595933	17612820	0	0	0	94.2951	0	0
novel_circ_0002711	2	16866476	16895231	530.994	613.497	457.012	565.771	224.827	404.428
novel_circ_0002710	2	16866476	16887974	117.999	136.333	228.506	94.2951	224.827	101.107
novel_circ_0002713	2	16961546	16967768	216.331	0	0	0	128.473	101.107
novel_circ_0005845	Z	35757208	35758403	0	136.333	0	94.2951	0	0
novel_circ_0003846	3	66240656	66244004	688.326	340.832	171.38	165.017	289.064	252.768
novel_circ_0003847	3	66392873	66431739	0	0	0	188.59	0	126.384
novel_circ_0003845	3	66236438	66244004	0	0	0	0	64.2364	0
novel_circ_0003842	3	66150424	66154257	176.998	68.1663	0	235.738	128.473	151.661
novel_circ_0001046	1	112611098	112614314	6175.27	9134.29	6512.43	14073.6	7965.31	6976.39
novel_circ_0003840	3	66137616	66143834	235.997	613.497	628.392	235.738	224.827	480.259
novel_circ_0003841	3	66137616	66154257	0	0	114.253	0	0	0
novel_circ_0001047	1	112615518	112617530	58.9994	102.249	457.012	0	224.827	0
novel_circ_0003849	3	66540441	66548291	39.3329	0	0	0	0	0
novel_circ_0001624	1	30864595	30866383	98.3323	0	0	212.164	0	0
novel_circ_0001625	1	30932049	30933221	58.9994	0	0	94.2951	192.709	101.107
novel_circ_0001626	1	30932049	30935986	314.663	238.582	114.253	117.869	0	202.214
novel_circ_0001627	1	31015312	31016383	0	204.499	571.265	212.164	513.891	151.661
novel_circ_0001620	1	29729741	29741360	0	0	0	188.59	0	303.321
novel_circ_0001621	1	29729834	29741360	39.3329	102.249	0	117.869	0	0
novel_circ_0001622	1	29733810	29741360	117.999	102.249	285.633	400.754	64.2364	0
novel_circ_0001623	1	30536537	30543489	98.3323	136.333	0	0	0	0
novel_circ_0002135	21	6345260	6345658	58.9994	102.249	514.139	165.017	0	454.982
novel_circ_0000626	15	11649924	11651335	78.6658	0	0	0	64.2364	0
novel_circ_0002137	21	6349960	6361958	314.663	408.998	0	542.197	417.537	227.491
novel_circ_0000624	15	113901	114656	0	102.249	0	0	0	0
novel_circ_0001628	1	31231502	31231979	0	0	0	0	0	101.107
novel_circ_0001629	1	31237289	31239447	0	0	0	0	96.3546	0
novel_circ_0002133	21	5569616	5572465	0	68.1663	0	0	0	0
novel_circ_0002132	21	5448198	5450087	196.665	204.499	285.633	235.738	385.418	530.812
novel_circ_0001750	1	50093900	50096614	0	0	0	0	64.2364	0
novel_circ_0001023	1	108470895	108502723	39.3329	374.915	0	212.164	160.591	0
novel_circ_0001752	1	50143051	50145784	78.6658	0	514.139	377.181	192.709	0
novel_circ_0001021	1	107985165	107987427	0	0	0	235.738	160.591	252.768
novel_circ_0001026	1	109285211	109287352	0	0	0	0	160.591	0
novel_circ_0001027	1	109305657	109311152	117.999	0	0	0	64.2364	0
novel_circ_0001024	1	10851626	10855252	0	0	0	0	0	75.8303
novel_circ_0001757	1	50805087	50805949	117.999	0	0	0	0	50.5536
novel_circ_0002001	1	89762947	89766499	0	102.249	457.012	165.017	0	75.8303
novel_circ_0001759	1	50839672	50840124	0	102.249	0	0	0	0
novel_circ_0002003	1	92856396	92858600	39.3329	68.1663	0	0	0	75.8303
novel_circ_0002002	1	92680200	92692339	255.664	306.748	285.633	141.443	417.537	50.5536
novel_circ_0002005	1	93111571	93115182	0	0	228.506	70.7214	0	0
novel_circ_0002004	1	92941323	92943183	137.665	340.832	171.38	141.443	0	75.8303
novel_circ_0002007	1	93264099	93265047	117.999	374.915	0	235.738	224.827	379.152
novel_circ_0005054	7	17377154	17391059	0	0	171.38	0	0	0
novel_circ_0003536	3	17031609	17033175	0	204.499	228.506	306.459	0	202.214
novel_circ_0003535	3	16867191	16868734	0	0	0	117.869	0	0
novel_circ_0003531	3	16807515	16810515	0	0	171.38	518.623	0	176.937
novel_circ_0005291	8	16926940	16929195	39.3329	0	0	0	0	50.5536
novel_circ_0005290	8	16924753	16926606	0	340.832	0	0	0	0
novel_circ_0005293	8	16930242	16933032	0	136.333	114.253	0	0	0
novel_circ_0005295	8	17054012	17068719	0	0	228.506	0	0	0
novel_circ_0003538	3	17318659	17334905	0	0	0	0	224.827	0
novel_circ_0003539	3	17329733	17334905	58.9994	0	0	0	0	0
novel_circ_0002532	2	126031778	126035402	550.661	374.915	342.759	353.607	385.418	429.705
novel_circ_0002221	23	638893	639267	0	0	0	0	128.473	0
novel_circ_0000712	15	9436867	9448146	688.326	920.245	628.392	660.066	738.718	834.134
novel_circ_0002222	23	82751	104138	0	102.249	0	0	0	151.661
novel_circ_0002225	24	1192891	1205086	58.9994	136.333	0	0	224.827	202.214
novel_circ_0002224	24	116227	119498	176.998	306.748	171.38	424.328	224.827	328.598
novel_circ_0002227	24	1491309	1492794	0	0	0	70.7214	0	0
novel_circ_0002226	24	1271295	1284421	117.999	0	0	0	0	0
novel_circ_0002229	24	2864854	2880113	39.3329	204.499	0	165.017	128.473	101.107
novel_circ_0002228	24	2593046	2595050	58.9994	0	0	0	0	0
novel_circ_0000719	16	1839312	1840120	353.996	0	0	0	321.182	328.598
novel_circ_0000718	16	1839312	1839539	98.3323	272.665	914.025	330.033	353.3	429.705
novel_circ_0003994	3	97206873	97212702	0	0	0	0	0	75.8303
novel_circ_0003448	3	107366918	107367095	0	102.249	399.886	0	0	0
novel_circ_0003449	3	107366918	107367674	196.665	511.247	914.025	400.754	513.891	505.536
novel_circ_0003990	3	96231346	96233172	393.329	102.249	285.633	165.017	192.709	454.982
novel_circ_0003991	3	96269657	96272853	196.665	340.832	0	0	256.946	0
novel_circ_0003992	3	96400523	96409725	0	136.333	228.506	0	96.3546	126.384
novel_circ_0003993	3	96888346	96898830	0	0	0	0	0	75.8303
novel_circ_0003442	3	107147300	107147860	0	0	0	117.869	0	0
novel_circ_0003443	3	107147300	107151497	1750.31	2044.99	2342.19	1626.59	1734.38	1668.27
novel_circ_0003440	3	10674418	10678389	176.998	272.665	0	94.2951	64.2364	353.875
novel_circ_0003446	3	107365055	107365988	12193.2	13292.4	3199.09	872.23	12172.8	17516.8
novel_circ_0003447	3	107365055	107366298	0	0	0	0	0	75.8303
novel_circ_0003444	3	107147300	107154052	275.33	136.333	0	282.885	96.3546	202.214
novel_circ_0003445	3	107364056	107365988	3067.97	4396.73	7026.56	1980.2	3404.53	6015.87
novel_circ_0005551	9	15621927	15644010	0	0	0	0	96.3546	0
novel_circ_0000663	15	6146642	6164216	0	0	0	0	0	126.384
novel_circ_0003280	32	610220	611039	235.997	204.499	399.886	70.7214	417.537	303.321
novel_circ_0005556	9	1584918	1585899	58.9994	136.333	0	70.7214	0	227.491
novel_circ_0003282	32	644970	646552	235.997	68.1663	0	212.164	192.709	101.107
novel_circ_0003284	32	69264	69705	0	0	0	0	96.3546	0
novel_circ_0003285	32	706837	707271	39.3329	0	0	0	0	0
novel_circ_0003286	33	2872233	2874248	0	374.915	0	0	385.418	0
novel_circ_0000407	13	1563787	1568466	0	0	0	70.7214	0	0
novel_circ_0000406	13	15199495	15206144	176.998	0	228.506	117.869	0	176.937
novel_circ_0005335	8	20565433	20591232	98.3323	204.499	114.253	0	0	126.384
novel_circ_0000403	13	15079766	15082267	0	0	0	0	0	101.107
novel_circ_0001979	1	83338790	83358053	0	0	0	188.59	96.3546	126.384
novel_circ_0000401	13	15074624	15076561	58.9994	0	0	141.443	96.3546	0
novel_circ_0000400	13	14830343	14833521	98.3323	0	0	0	0	0
novel_circ_0001974	1	81130224	81132519	196.665	204.499	571.265	212.164	0	202.214
novel_circ_0001975	1	8151404	8169467	39.3329	0	0	0	0	0
novel_circ_0001970	1	80109413	80110608	58.9994	0	0	0	64.2364	75.8303
novel_circ_0001971	1	80548607	80549085	0	0	0	94.2951	0	0
novel_circ_0001972	1	80966498	80967772	0	68.1663	0	0	64.2364	0
novel_circ_0000408	13	16445277	16450249	216.331	0	285.633	990.099	128.473	151.661
novel_circ_0003262	31	4924552	4924882	0	0	0	94.2951	0	0
novel_circ_0000124	10	5935924	5948723	0	0	171.38	0	128.473	0
novel_circ_0003261	31	4922287	4924882	0	0	0	0	160.591	0
novel_circ_0003266	31	4926058	4926388	58.9994	0	0	0	0	0
novel_circ_0003264	31	4925395	4926388	137.665	68.1663	0	0	0	0
novel_circ_0004055	4	20334054	20334415	39.3329	0	0	0	0	75.8303
novel_circ_0000198	11	18575695	18582202	0	0	0	94.2951	0	0
novel_circ_0003269	32	232718	233131	137.665	0	0	0	0	0
novel_circ_0005558	9	15991349	15991716	0	0	0	0	96.3546	0
novel_circ_0000859	18	4922915	4923375	0	0	0	94.2951	0	227.491
novel_circ_0004898	6	26821515	26824915	39.3329	0	0	94.2951	0	0
novel_circ_0004899	6	27407692	27438782	98.3323	0	0	0	0	0
novel_circ_0000127	10	6372638	6389313	78.6658	0	0	0	64.2364	50.5536
novel_circ_0003198	30	1004416	1004778	294.997	545.331	399.886	117.869	0	252.768
novel_circ_0005139	7	33194366	33197573	648.993	511.247	228.506	165.017	449.655	202.214
novel_circ_0003668	3	37868394	37875468	0	0	0	0	128.473	0
novel_circ_0003669	3	38082890	38085058	98.3323	0	0	0	0	0
novel_circ_0003666	3	37687156	37693265	137.665	0	399.886	0	0	101.107
novel_circ_0003195	2	98837833	98840143	58.9994	0	0	0	160.591	0
novel_circ_0003664	3	37298106	37311179	117.999	136.333	285.633	117.869	738.718	328.598
novel_circ_0003665	3	37679949	37682770	1160.32	1124.74	1599.54	1084.39	1284.73	1541.88
novel_circ_0003662	3	3561790	3568765	0	0	0	0	96.3546	0
novel_circ_0003663	3	3718039	3718749	0	0	0	94.2951	0	75.8303
novel_circ_0003660	3	34019611	34020049	78.6658	0	0	0	0	0
novel_circ_0003193	2	98571390	98574380	0	0	171.38	612.918	0	75.8303
novel_circ_0005414	8	27886179	27889657	216.331	272.665	114.253	165.017	0	252.768
novel_circ_0000197	11	18503661	18511111	0	0	0	141.443	64.2364	0
novel_circ_0004872	6	21720049	21733623	294.997	204.499	0	94.2951	128.473	126.384
novel_circ_0004870	6	21720049	21722866	0	68.1663	228.506	165.017	160.591	0
novel_circ_0004871	6	21720049	21728978	58.9994	0	0	0	0	0
novel_circ_0004876	6	21789604	21793403	1002.99	886.162	1142.53	2876	610.246	909.964
novel_circ_0001617	1	2913169	2933326	0	0	0	0	128.473	0
novel_circ_0004403	4	90690508	90691280	0	238.582	1256.78	565.771	385.418	0
novel_circ_0004878	6	21836085	21865004	294.997	170.416	514.139	542.197	449.655	303.321
novel_circ_0001616	1	28661748	28669456	117.999	0	0	0	0	0
novel_circ_0005875	Z	44670091	44674623	0	0	0	0	0	50.5536
novel_circ_0005877	Z	46015232	46016466	117.999	102.249	0	70.7214	0	151.661
novel_circ_0005876	Z	45996825	46004047	98.3323	0	0	0	0	0
novel_circ_0004925	6	31133167	31145055	58.9994	102.249	0	0	96.3546	75.8303
novel_circ_0005735	Z	10294479	10302174	39.3329	0	0	0	0	0
novel_circ_0003226	30	653018	654213	0	102.249	0	0	0	126.384
novel_circ_0001618	1	29603389	29605619	0	0	0	141.443	160.591	0
novel_circ_0000632	15	12900504	12904543	78.6658	136.333	0	212.164	96.3546	227.491
novel_circ_0003060	2	69179356	69188701	0	238.582	0	0	0	0
novel_circ_0003061	2	694706	703747	0	0	0	94.2951	0	0
novel_circ_0003062	2	723035	725374	0	0	0	0	64.2364	50.5536
novel_circ_0000633	15	1322180	1323592	58.9994	0	0	0	0	0
novel_circ_0003065	2	76212588	76230458	0	0	0	0	0	75.8303
novel_circ_0003066	2	762399	766582	0	0	0	0	64.2364	0
novel_circ_0003068	2	77907106	77923073	0	0	0	0	0	75.8303
novel_circ_0003069	2	78268663	78269978	216.331	0	171.38	282.885	353.3	404.428
novel_circ_0005638	9	4685234	4701723	58.9994	0	171.38	0	64.2364	151.661
novel_circ_0000635	15	1565275	1567415	353.996	340.832	514.139	117.869	192.709	252.768
novel_circ_0000579	14	6897378	6898431	58.9994	0	0	0	0	0
novel_circ_0000578	14	6652408	6654204	0	0	0	70.7214	0	0
novel_circ_0000636	15	20840	22057	0	0	0	259.312	0	0
novel_circ_0005636	9	4575029	4578434	58.9994	102.249	0	0	0	50.5536
novel_circ_0000573	14	626411	642982	0	0	0	0	0	50.5536
novel_circ_0000572	14	6204466	6219917	0	170.416	285.633	0	96.3546	227.491
novel_circ_0000570	14	6165316	6165626	334.33	170.416	0	0	321.182	151.661
novel_circ_0000577	14	6637025	6637283	0	0	0	165.017	0	0
novel_circ_0000575	14	6443972	6445760	98.3323	136.333	0	165.017	128.473	202.214
novel_circ_0000464	13	4089291	4108462	0	68.1663	0	0	0	75.8303
novel_circ_0002914	2	49302475	49306735	294.997	340.832	0	94.2951	128.473	0
novel_circ_0000467	13	4106541	4114517	0	0	0	0	0	151.661
novel_circ_0000130	10	7215669	7219603	432.662	374.915	171.38	188.59	289.064	252.768
novel_circ_0005047	7	16227088	16228139	0	0	0	0	256.946	101.107
novel_circ_0000056	10	18409196	18422412	0	0	0	0	0	176.937
novel_circ_0005369	8	21955442	21955920	589.994	272.665	228.506	212.164	289.064	202.214
novel_circ_0005368	8	21723241	21733729	0	0	0	70.7214	128.473	0
novel_circ_0000505	14	1294344	1295242	727.659	1022.49	1656.67	942.951	481.773	682.473
novel_circ_0000322	12	19649266	19649863	117.999	136.333	0	0	0	0
novel_circ_0004540	5	29289841	29291521	78.6658	136.333	0	188.59	224.827	252.768
novel_circ_0001682	1	3811169	3820429	0	68.1663	0	70.7214	64.2364	50.5536
novel_circ_0004276	4	60139192	60148550	98.3323	0	0	0	0	0
novel_circ_0004277	4	60799053	60810112	78.6658	0	171.38	0	128.473	0
novel_circ_0001683	1	38138370	38139851	0	0	0	141.443	0	0
novel_circ_0002431	2	104634	107958	0	136.333	457.012	141.443	96.3546	227.491
novel_circ_0001680	1	3805214	3812779	0	0	0	212.164	0	0
novel_circ_0005457	8	5163191	5164555	39.3329	0	0	70.7214	0	0
novel_circ_0005456	8	4884041	4887885	117.999	0	0	259.312	192.709	328.598
novel_circ_0005455	8	4876877	4880754	707.992	681.663	171.38	0	642.364	505.536
novel_circ_0005366	8	21716913	21728188	0	0	0	70.7214	160.591	0
novel_circ_0000323	12	19764379	19765660	0	136.333	457.012	94.2951	96.3546	0
novel_circ_0005904	Z	50746292	50756232	353.996	443.081	399.886	188.59	0	657.196
novel_circ_0005451	8	4678131	4682215	117.999	0	685.518	0	0	0
novel_circ_0005450	8	4635549	4636042	98.3323	306.748	342.759	306.459	256.946	227.491
novel_circ_0005909	Z	51839750	51843983	39.3329	0	457.012	0	0	0
novel_circ_0005361	8	21627698	21632221	98.3323	102.249	0	518.623	0	101.107
novel_circ_0000164	11	1138734	1139989	0	0	0	94.2951	0	0
novel_circ_0005459	8	5603678	5610181	0	0	0	188.59	0	0
novel_circ_0005360	8	21502895	21504980	98.3323	102.249	0	212.164	192.709	0
novel_circ_0005363	8	21628178	21637081	78.6658	102.249	0	0	0	202.214
novel_circ_0001685	1	38161741	38171779	98.3323	68.1663	342.759	0	224.827	101.107
novel_circ_0000664	15	6162810	6164216	668.66	477.164	514.139	1037.25	802.955	884.687
novel_circ_0005619	9	2761553	2766625	963.656	647.58	342.759	282.885	578.128	606.643
novel_circ_0005289	8	16921997	16922402	117.999	204.499	228.506	0	0	101.107
novel_circ_0000126	10	6197395	6201376	29617.7	33265.2	38846	16902.4	38895.1	24139.3
novel_circ_0000362	12	7044538	7046221	0	0	0	165.017	0	0
novel_circ_0000363	12	7064523	7068864	0	102.249	0	0	0	0
novel_circ_0000360	12	6810636	6813956	137.665	0	0	0	0	0
novel_circ_0000361	12	7039454	7046221	98.3323	238.582	0	0	0	151.661
novel_circ_0000366	12	8652721	8664619	117.999	170.416	0	0	0	75.8303
novel_circ_0000367	12	9121545	9124145	0	0	114.253	117.869	96.3546	151.661
novel_circ_0000364	12	7635150	7636444	0	0	399.886	0	0	0
novel_circ_0004645	5	49793872	49794425	0	136.333	0	0	0	0
novel_circ_0004644	5	49730238	49735356	98.3323	0	228.506	0	96.3546	126.384
novel_circ_0004647	5	50027922	50033211	39.3329	102.249	0	0	0	0
novel_circ_0004640	5	49600202	49601249	39.3329	0	0	0	0	0
novel_circ_0004642	5	49644511	49645404	0	102.249	0	0	0	0
novel_circ_0004649	5	50027925	50034174	255.664	0	0	0	0	0
novel_circ_0004648	5	50027922	50034174	0	0	0	0	192.709	0
novel_circ_0005210	8	10664956	10674048	98.3323	102.249	0	47.1476	64.2364	0
novel_circ_0003931	3	82551	86295	196.665	0	0	141.443	96.3546	404.428
novel_circ_0003936	3	82716080	82716920	117.999	0	0	0	96.3546	101.107
novel_circ_0003334	33	7053570	7054455	0	0	0	0	0	126.384
novel_circ_0004087	4	24131741	24140424	334.33	170.416	0	0	96.3546	50.5536
novel_circ_0004086	4	2301356	2302095	0	0	0	47.1476	0	0
novel_circ_0002829	2	3288598	3298024	39.3329	0	0	0	0	0
novel_circ_0004084	4	22200737	22204058	216.331	238.582	0	0	0	0
novel_circ_0003934	3	82596306	82621367	98.3323	272.665	0	0	0	0
novel_circ_0004080	4	2211121	2211440	314.663	102.249	228.506	212.164	0	328.598
novel_circ_0002823	2	31582491	31592177	648.993	545.331	285.633	165.017	289.064	303.321
novel_circ_0002822	2	31577866	31582644	157.332	477.164	799.771	235.738	417.537	379.152
novel_circ_0002821	2	31577863	31582644	373.663	238.582	514.139	188.59	256.946	50.5536
novel_circ_0003427	3	105527118	105531673	0	102.249	0	0	0	0
novel_circ_0002826	2	32229926	32240509	1219.32	511.247	1256.78	990.099	1027.78	606.643
novel_circ_0002825	2	32200276	32202438	412.996	102.249	514.139	518.623	321.182	480.259
novel_circ_0002824	2	32189695	32190751	0	0	0	47.1476	0	0
novel_circ_0002926	2	49982069	49988484	98.3323	0	0	0	192.709	0
novel_circ_0005607	9	23544970	23545228	0	0	171.38	47.1476	0	0
novel_circ_0005604	9	23389266	23397905	58.9994	102.249	0	70.7214	128.473	0
novel_circ_0002922	2	49935939	49939645	137.665	102.249	0	70.7214	0	202.214
novel_circ_0005603	9	23389266	23392929	235.997	102.249	171.38	0	128.473	75.8303
novel_circ_0002920	2	49910046	49915026	39.3329	136.333	0	0	0	50.5536
novel_circ_0002921	2	49910049	49915026	0	68.1663	0	70.7214	64.2364	0
novel_circ_0005821	Z	27832324	27836035	117.999	68.1663	0	117.869	96.3546	0
novel_circ_0005608	9	23544970	23550346	0	0	0	0	0	50.5536
novel_circ_0005609	9	23550145	23552146	117.999	0	228.506	447.902	321.182	101.107
novel_circ_0001294	1	156438311	156439350	0	0	399.886	0	0	126.384
novel_circ_0000139	10	7879710	7883258	511.328	272.665	514.139	1272.98	738.718	303.321
novel_circ_0001290	1	155761448	155773033	0	0	0	94.2951	0	0
novel_circ_0001292	1	156406372	156409984	2989.3	4124.06	2342.19	1933.05	1348.96	2856.28
novel_circ_0000182	11	1758025	1759621	196.665	306.748	171.38	94.2951	0	0
novel_circ_0001368	1	167846702	167854494	452.329	340.832	571.265	377.181	321.182	176.937
novel_circ_0000180	11	17023618	17028248	0	0	0	94.2951	0	0
novel_circ_0000181	11	1749885	1750156	0	0	0	94.2951	0	0
novel_circ_0000186	11	18023108	18024184	0	0	0	330.033	96.3546	0
novel_circ_0000187	11	18023108	18025864	589.994	340.832	114.253	400.754	289.064	278.045
novel_circ_0000003	10	11158565	11159310	255.664	204.499	171.38	141.443	192.709	278.045
novel_circ_0000185	11	17817645	17818012	78.6658	0	0	0	0	0
novel_circ_0001361	1	167459887	167463398	157.332	0	0	0	0	0
novel_circ_0001360	1	167458661	167470738	39.3329	0	0	117.869	0	0
novel_circ_0001363	1	167468034	167470738	78.6658	0	0	0	0	0
novel_circ_0001362	1	167467589	167470738	78.6658	0	0	0	0	0
novel_circ_0001367	1	167488128	167489066	0	0	0	0	64.2364	75.8303
novel_circ_0001366	1	167488128	167489063	0	0	0	0	0	50.5536
novel_circ_0001569	1	197063453	197065458	98.3323	0	0	141.443	0	75.8303
novel_circ_0001568	1	197050971	197051944	58.9994	68.1663	0	117.869	0	0
novel_circ_0001567	1	197048764	197049185	117.999	511.247	285.633	660.066	256.946	0
novel_circ_0001566	1	197043530	197044395	0	0	0	70.7214	0	0
novel_circ_0001565	1	197042155	197046198	0	0	342.759	0	0	0
novel_circ_0001564	1	197042155	197045275	0	0	0	306.459	160.591	0
novel_circ_0001563	1	197040876	197042397	0	0	0	70.7214	0	0
novel_circ_0001562	1	197040342	197041031	688.326	1295.16	1999.43	9052.33	1027.78	1314.39
novel_circ_0001560	1	196974904	196975658	0	170.416	0	212.164	96.3546	202.214
novel_circ_0005232	8	13118953	13126959	78.6658	68.1663	114.253	0	224.827	0
novel_circ_0005151	7	35339579	35342343	0	0	0	47.1476	0	0
novel_circ_0000539	14	16017986	16023615	0	0	0	70.7214	0	0
novel_circ_0003281	32	610851	611858	0	0	0	235.738	0	0
novel_circ_0001580	1	197411279	197411873	176.998	0	0	0	0	0
novel_circ_0001583	1	20476436	20479937	216.331	0	0	70.7214	128.473	126.384
novel_circ_0001582	1	197565824	197569955	117.999	238.582	114.253	212.164	0	252.768
novel_circ_0001586	1	21223316	21226881	0	0	0	212.164	0	0
novel_circ_0001589	1	21890984	21896357	0	0	0	0	96.3546	0
novel_circ_0001588	1	21665	40924	0	511.247	0	0	0	379.152
novel_circ_0004603	5	39505556	39513496	78.6658	0	0	94.2951	0	0
novel_circ_0000988	1	100699755	100704459	373.663	272.665	514.139	94.2951	610.246	303.321
novel_circ_0001109	1	12735573	12750283	334.33	204.499	457.012	165.017	192.709	303.321
novel_circ_0001104	1	12660855	12664402	589.994	340.832	571.265	754.361	770.837	328.598
novel_circ_0001107	1	12727631	12750283	0	0	0	0	64.2364	176.937
novel_circ_0004466	5	18302363	18304176	216.331	170.416	685.518	400.754	513.891	151.661
novel_circ_0001101	1	125411169	125415057	157.332	306.748	114.253	0	481.773	328.598
novel_circ_0004460	5	16997008	17000366	0	68.1663	0	0	0	0
novel_circ_0001103	1	126289748	126299787	0	0	114.253	47.1476	0	0
novel_circ_0001102	1	125412167	125415057	255.664	408.998	171.38	188.59	417.537	454.982
novel_circ_0002728	2	18281453	18297653	0	0	114.253	0	0	101.107
novel_circ_0002729	2	18305364	18315650	58.9994	136.333	0	0	0	0
novel_circ_0005118	7	27814027	27815253	393.329	408.998	628.392	94.2951	610.246	454.982
novel_circ_0002720	2	17612667	17627760	137.665	0	0	0	0	0
novel_circ_0002721	2	17938182	17955157	0	170.416	0	0	160.591	0
novel_circ_0002722	2	17975751	17978160	0	0	114.253	495.05	0	126.384
novel_circ_0002723	2	17975751	17985248	137.665	136.333	0	94.2951	160.591	0
novel_circ_0002724	2	17985152	17999648	0	0	0	0	0	75.8303
novel_circ_0005117	7	2778389	2782708	39.3329	0	0	0	0	0
novel_circ_0005114	7	2745358	2752279	0	238.582	0	0	0	0
novel_circ_0002727	2	17994845	18004463	0	102.249	0	0	0	0
novel_circ_0003854	3	67413028	67417087	0	102.249	399.886	0	0	0
novel_circ_0003857	3	67897889	67901365	0	68.1663	0	0	0	0
novel_circ_0003856	3	67809518	67825448	0	0	0	0	224.827	0
novel_circ_0003851	3	66829596	66834143	157.332	170.416	0	47.1476	0	252.768
novel_circ_0003850	3	66594678	66602636	98.3323	0	0	165.017	289.064	202.214
novel_circ_0003853	3	67402457	67417087	0	0	0	117.869	0	0
novel_circ_0005122	7	28103413	28108569	668.66	443.081	514.139	471.476	642.364	935.241
novel_circ_0003859	3	67945915	67951222	78.6658	374.915	285.633	0	0	101.107
novel_circ_0002448	2	107760971	107774382	216.331	68.1663	399.886	165.017	481.773	404.428
novel_circ_0001639	1	33259928	33278963	117.999	170.416	0	0	0	101.107
novel_circ_0001638	1	33259928	33268264	0	0	0	0	128.473	0
novel_circ_0000589	14	7779874	7782318	157.332	136.333	399.886	47.1476	96.3546	303.321
novel_circ_0000968	19	8677808	8678394	0	136.333	0	0	0	0
novel_circ_0001633	1	3267290	3280692	0	102.249	0	0	0	0
novel_circ_0001632	1	325341	327956	58.9994	0	171.38	94.2951	64.2364	0
novel_circ_0001631	1	323122	327956	98.3323	0	0	0	0	0
novel_circ_0001630	1	3227318	3232300	727.659	579.414	856.898	919.378	2087.68	1364.95
novel_circ_0001637	1	33158944	33173880	98.3323	0	0	70.7214	160.591	278.045
novel_circ_0001636	1	33063911	33069228	0	0	0	70.7214	0	0
novel_circ_0001635	1	33042827	33055078	0	0	0	141.443	0	101.107
novel_circ_0001634	1	3281296	3295835	0	0	0	94.2951	0	0
novel_circ_0001031	1	110187291	110198570	0	0	0	212.164	0	202.214
novel_circ_0001746	1	49768597	49771560	58.9994	68.1663	0	141.443	0	0
novel_circ_0001745	1	49768593	49771560	412.996	511.247	628.392	1107.97	642.364	631.92
novel_circ_0001032	1	110246378	110247626	983.323	681.663	1999.43	589.345	1573.79	1339.67
novel_circ_0001035	1	110936341	110946524	786.658	1022.49	399.886	730.787	931.428	808.857
novel_circ_0002039	20	10439719	10444687	176.998	204.499	0	235.738	96.3546	75.8303
novel_circ_0001741	1	49189064	49193448	786.658	647.58	685.518	1084.39	385.418	404.428
novel_circ_0001740	1	49178493	49179793	58.9994	0	0	0	0	0
novel_circ_0004519	5	26436782	26437083	58.9994	0	0	0	0	0
novel_circ_0001038	1	111546409	111546911	58.9994	0	0	0	192.709	50.5536
novel_circ_0002036	20	1034724	1036141	58.9994	102.249	285.633	94.2951	192.709	227.491
novel_circ_0002037	20	10391543	10394507	0	0	114.253	165.017	417.537	176.937
novel_circ_0005022	7	11479248	11480605	334.33	306.748	856.898	70.7214	321.182	252.768
novel_circ_0000210	11	19051235	19052204	0	0	0	141.443	0	0
novel_circ_0002032	20	10266895	10268041	78.6658	0	0	0	160.591	0
novel_circ_0002033	20	10266895	10268056	196.665	102.249	171.38	306.459	160.591	126.384
novel_circ_0003525	3	16768114	16778457	0	0	0	141.443	0	0
novel_circ_0003524	3	16768114	16777243	0	204.499	0	212.164	0	0
novel_circ_0003527	3	16782652	16785224	0	0	0	141.443	0	0
novel_circ_0003526	3	16774225	16778457	117.999	0	0	235.738	224.827	0
novel_circ_0003521	3	16739000	16746598	0	102.249	0	47.1476	160.591	0
novel_circ_0003520	3	16739000	16741435	0	0	0	47.1476	0	0
novel_circ_0003522	3	16740604	16741435	78.6658	0	228.506	400.754	192.709	126.384
novel_circ_0002584	2	129127032	129136746	39.3329	0	0	0	0	0
novel_circ_0002585	2	129176398	129180723	196.665	306.748	514.139	282.885	417.537	454.982
novel_circ_0002586	2	129788192	129790110	176.998	204.499	0	235.738	289.064	303.321
novel_circ_0002587	2	129886806	129889140	0	170.416	0	70.7214	0	0
novel_circ_0002580	2	12898951	12906363	196.665	306.748	114.253	117.869	321.182	0
novel_circ_0002531	2	124208097	124210552	688.326	545.331	399.886	2428.1	2119.8	733.027
novel_circ_0000214	11	19557466	19566429	58.9994	0	0	0	0	0
novel_circ_0002530	2	124208097	124210166	58.9994	0	0	0	0	0
novel_circ_0002533	2	126034154	126038230	78.6658	0	0	0	0	0
novel_circ_0002216	23	5742151	5742753	0	102.249	0	165.017	0	126.384
novel_circ_0002217	23	5744210	5746170	0	0	0	117.869	0	0
novel_circ_0002211	23	5595518	5596236	196.665	170.416	342.759	94.2951	0	176.937
novel_circ_0000760	17	1179846	1185632	668.66	238.582	228.506	235.738	0	404.428
novel_circ_0003338	33	7408765	7409267	98.3323	0	0	0	0	126.384
novel_circ_0005087	7	22420133	22420669	137.665	0	0	0	0	0
novel_circ_0002218	23	5744640	5744921	0	0	0	141.443	192.709	75.8303
novel_circ_0000768	17	2432767	2441411	58.9994	0	0	94.2951	128.473	101.107
novel_circ_0000769	17	4916962	4918149	0	0	285.633	70.7214	0	0
novel_circ_0003459	3	108814746	108817465	0	0	0	0	0	227.491
novel_circ_0003458	3	108803298	108810645	314.663	579.414	0	330.033	256.946	379.152
novel_circ_0002102	21	2934132	2942861	98.3323	0	0	141.443	0	0
novel_circ_0002451	2	107787454	107789501	275.33	0	228.506	0	96.3546	50.5536
novel_circ_0002104	21	2942736	2962654	334.33	374.915	457.012	94.2951	481.773	227.491
novel_circ_0002105	21	2956694	2962654	78.6658	0	0	141.443	64.2364	75.8303
novel_circ_0002106	21	2956741	2962654	0	0	228.506	70.7214	0	0
novel_circ_0002107	21	3096332	3108621	0	170.416	0	47.1476	0	50.5536
novel_circ_0003451	3	107549193	107550202	0	0	0	0	0	101.107
novel_circ_0003450	3	107374732	107375210	0	102.249	0	0	0	0
novel_circ_0003981	3	9417938	9425735	0	0	0	0	64.2364	0
novel_circ_0003452	3	107606464	107607303	0	0	0	0	96.3546	0
novel_circ_0003455	3	107653133	107659267	0	0	0	0	0	75.8303
novel_circ_0003986	3	96013629	96019026	255.664	204.499	0	117.869	0	0
novel_circ_0003457	3	108801298	108801710	176.998	0	0	282.885	0	0
novel_circ_0003456	3	107829123	107830777	0	0	0	0	192.709	0
novel_circ_0005219	8	12308916	12311330	314.663	136.333	285.633	117.869	128.473	202.214
novel_circ_0005218	8	12191644	12213119	58.9994	0	0	188.59	0	101.107
novel_circ_0003297	33	4992092	4995088	0	170.416	114.253	188.59	0	202.214
novel_circ_0003296	33	4962159	4965348	0	0	0	70.7214	0	0
novel_circ_0003295	33	4730812	4733493	0	0	0	0	0	101.107
novel_circ_0004264	4	58147735	58151091	1474.98	715.746	285.633	518.623	385.418	606.643
novel_circ_0003293	33	4729768	4730032	137.665	0	0	188.59	0	0
novel_circ_0000521	14	1419124	1420724	137.665	340.832	0	0	0	0
novel_circ_0001963	1	79079526	79086665	137.665	0	0	282.885	224.827	75.8303
novel_circ_0001962	1	78699156	78699495	294.997	613.497	799.771	235.738	449.655	278.045
novel_circ_0001961	1	78184356	78185040	0	0	0	0	160.591	0
novel_circ_0000075	10	20445226	20447752	117.999	204.499	114.253	259.312	128.473	202.214
novel_circ_0001967	1	7998366	8002640	0	102.249	0	70.7214	192.709	0
novel_circ_0001966	1	79333771	79336509	78.6658	0	171.38	0	321.182	0
novel_circ_0001965	1	79086144	79092394	196.665	68.1663	171.38	70.7214	224.827	75.8303
novel_circ_0001964	1	79079526	79092394	393.329	511.247	285.633	471.476	674.482	278.045
novel_circ_0003279	32	609673	610362	117.999	204.499	628.392	70.7214	192.709	176.937
novel_circ_0003278	32	609128	610362	0	102.249	0	0	0	0
novel_circ_0001969	1	80109030	80110608	0	374.915	0	117.869	0	50.5536
novel_circ_0001968	1	80108605	80110608	1848.65	1226.99	514.139	1225.84	1156.26	1112.18
novel_circ_0002764	2	23359033	23366332	0	0	114.253	70.7214	0	50.5536
novel_circ_0000945	19	7479164	7483944	157.332	136.333	285.633	70.7214	0	278.045
novel_circ_0000179	11	16889671	16891779	0	0	0	70.7214	0	0
novel_circ_0004889	6	23706734	23713691	0	545.331	0	0	0	151.661
novel_circ_0004888	6	23549744	23553268	0	0	0	259.312	192.709	0
novel_circ_0004887	6	23507972	23511468	0	0	0	306.459	481.773	75.8303
novel_circ_0004886	6	23406252	23413863	0	170.416	0	0	0	0
novel_circ_0003677	3	38292312	38294953	196.665	68.1663	0	0	0	0
novel_circ_0004884	6	23206196	23206373	0	0	0	0	96.3546	126.384
novel_circ_0004882	6	23045242	23045992	0	0	0	0	96.3546	0
novel_circ_0004881	6	22742461	22756060	78.6658	0	0	0	0	126.384
novel_circ_0004880	6	21862918	21865004	353.996	102.249	1199.66	777.935	417.537	252.768
novel_circ_0003183	2	98063673	98067302	0	0	0	306.459	0	101.107
novel_circ_0003181	2	98063278	98067302	0	0	0	141.443	0	0
novel_circ_0002526	2	124177751	124184063	2674.64	1908.66	1313.91	1131.54	1991.33	1466.05
novel_circ_0003187	2	98350730	98359677	294.997	204.499	571.265	353.607	0	101.107
novel_circ_0003186	2	98091081	98104538	0	0	0	188.59	0	0
novel_circ_0003189	2	98481276	98489748	393.329	238.582	856.898	730.787	867.191	252.768
novel_circ_0003980	3	9417938	9420798	0	68.1663	0	0	0	0
novel_circ_0004861	6	20561645	20570927	314.663	374.915	0	188.59	128.473	126.384
novel_circ_0004860	6	20245436	20245789	0	68.1663	0	47.1476	0	0
novel_circ_0005848	Z	37676862	37685317	0	0	0	47.1476	0	0
novel_circ_0004869	6	21720049	21721809	0	0	0	0	0	101.107
novel_circ_0004868	6	21602749	21605347	530.994	1022.49	742.645	235.738	835.073	505.536
novel_circ_0005846	Z	36839947	36841327	393.329	340.832	171.38	117.869	96.3546	176.937
novel_circ_0005847	Z	369749	372712	0	102.249	0	0	0	0
novel_circ_0005840	Z	34523034	34535051	0	0	0	70.7214	0	0
novel_circ_0005841	Z	34819003	34829935	0	0	0	0	0	101.107
novel_circ_0005842	Z	34825903	34829935	117.999	0	228.506	0	64.2364	0
novel_circ_0005843	Z	35565769	35568133	786.658	340.832	285.633	565.771	481.773	454.982
novel_circ_0004538	5	28516144	28523133	0	0	0	94.2951	0	0
novel_circ_0000078	10	20750048	20750995	98.3323	68.1663	0	70.7214	0	0
novel_circ_0003685	3	39641711	39676279	98.3323	0	0	0	0	0
novel_circ_0004892	6	24141587	24160110	0	0	228.506	94.2951	0	0
novel_circ_0005600	9	23275412	23282006	39.3329	0	285.633	165.017	0	151.661
novel_circ_0003077	2	8061828	8073870	0	0	0	141.443	64.2364	176.937
novel_circ_0003076	2	79716373	79724991	0	0	0	70.7214	0	75.8303
novel_circ_0003073	2	78671646	78691606	176.998	136.333	0	47.1476	321.182	0
novel_circ_0003072	2	78405615	78407107	78.6658	102.249	0	0	0	0
novel_circ_0003071	2	78290459	78297453	216.331	443.081	514.139	0	513.891	404.428
novel_circ_0003070	2	78281652	78287287	176.998	0	228.506	70.7214	160.591	0
novel_circ_0000508	14	13202381	13205861	176.998	136.333	0	0	0	252.768
novel_circ_0000509	14	1334012	1336144	511.328	408.998	228.506	165.017	610.246	202.214
novel_circ_0000506	14	12960290	12961003	1376.65	1465.58	1085.4	1603.02	1541.67	1238.56
novel_circ_0000504	14	12936844	12945215	137.665	0	228.506	70.7214	0	202.214
novel_circ_0003683	3	39641711	39653511	39.3329	0	0	0	0	0
novel_circ_0005601	9	23372968	23392929	78.6658	68.1663	0	0	0	0
novel_circ_0000503	14	12936844	12937748	0	170.416	0	282.885	192.709	0
novel_circ_0000410	13	16448049	16450249	0	0	0	754.361	0	0
novel_circ_0005596	9	22884582	22895755	78.6658	0	0	0	0	0
novel_circ_0005597	9	22888797	22895755	58.9994	0	171.38	94.2951	0	0
novel_circ_0005594	9	22878325	22884803	0	0	0	70.7214	0	0
novel_circ_0005595	9	22884582	22890150	0	0	0	0	0	50.5536
novel_circ_0003985	3	95991421	96019026	0	0	285.633	0	0	0
novel_circ_0005590	9	22497401	22553069	137.665	0	0	0	0	0
novel_circ_0005591	9	22497401	22556400	117.999	68.1663	342.759	0	224.827	0
novel_circ_0005598	9	22969546	22976688	58.9994	102.249	114.253	0	64.2364	50.5536
novel_circ_0005599	9	23006727	23007759	39.3329	68.1663	0	70.7214	0	0
novel_circ_0005648	9	5196845	5203408	216.331	170.416	628.392	117.869	321.182	454.982
novel_circ_0000212	11	1936953	1943387	0	0	171.38	70.7214	0	151.661
novel_circ_0000213	11	19524399	19524631	0	0	0	94.2951	0	0
novel_circ_0004269	4	59963498	59966848	58.9994	0	0	0	0	0
novel_circ_0000211	11	19056119	19058572	0	0	0	447.902	96.3546	0
novel_circ_0000216	11	19720488	19721985	0	0	0	212.164	0	0
novel_circ_0000217	11	19764261	19768516	0	0	0	94.2951	0	0
novel_circ_0002765	2	23359033	23373297	0	68.1663	0	70.7214	0	278.045
novel_circ_0000215	11	19720488	19721579	117.999	0	0	235.738	192.709	0
novel_circ_0004263	4	58147732	58151091	2517.31	1840.49	342.759	1084.39	353.3	682.473
novel_circ_0000218	11	19811655	19813397	0	0	0	0	0	50.5536
novel_circ_0004260	4	57076855	57082166	117.999	0	0	0	0	0
novel_circ_0004267	4	59895563	59900916	98.3323	102.249	0	777.935	513.891	126.384
novel_circ_0004266	4	59792088	59803417	0	0	114.253	353.607	0	0
novel_circ_0004265	4	59792088	59794098	0	68.1663	0	212.164	96.3546	0
novel_circ_0003373	3	103883666	103899554	0	0	0	0	96.3546	75.8303
novel_circ_0005934	Z	59942760	59944731	0	0	0	0	0	50.5536
novel_circ_0005935	Z	60820447	60826365	0	0	228.506	0	0	0
novel_circ_0005937	Z	61249740	61260891	78.6658	0	0	141.443	0	0
novel_circ_0005931	Z	58318511	58363377	452.329	170.416	171.38	165.017	96.3546	75.8303
novel_circ_0005932	Z	58324642	58327760	0	0	114.253	212.164	64.2364	101.107
novel_circ_0005933	Z	59544086	59544440	58.9994	170.416	0	0	128.473	75.8303
novel_circ_0000176	11	15596762	15621513	0	0	0	0	128.473	0
novel_circ_0000175	11	15485747	15491130	98.3323	0	0	0	0	126.384
novel_circ_0000173	11	15382971	15384326	0	0	114.253	282.885	0	0
novel_circ_0005939	Z	64170511	64181978	137.665	0	0	0	0	0
novel_circ_0000170	11	1449266	1456162	0	272.665	0	0	0	126.384
novel_circ_0002962	2	56464883	56470128	58.9994	0	0	0	0	75.8303
novel_circ_0000357	12	5692295	5697816	235.997	0	0	0	0	50.5536
novel_circ_0002612	2	130751899	130762173	0	0	0	165.017	0	0
novel_circ_0004810	6	15723380	15726682	0	0	0	94.2951	0	0
novel_circ_0005641	9	4769499	4769655	0	0	171.38	0	0	0
novel_circ_0001793	1	56695731	56700822	0	0	0	47.1476	0	126.384
novel_circ_0005646	9	5174154	5203408	0	0	0	0	0	50.5536
novel_circ_0003116	2	84809577	84814763	98.3323	0	0	0	0	0
novel_circ_0005647	9	5182687	5203408	117.999	0	0	0	0	0
novel_circ_0004893	6	24200165	24201909	0	136.333	0	0	192.709	0
novel_circ_0000378	13	10763972	10779592	58.9994	0	0	0	0	0
novel_circ_0003117	2	84886899	84921318	58.9994	204.499	0	235.738	128.473	50.5536
novel_circ_0002964	2	56780883	56807234	137.665	0	0	141.443	0	176.937
novel_circ_0000371	12	9377182	9380115	0	0	0	0	96.3546	0
novel_circ_0000370	12	9309694	9313645	78.6658	0	0	0	0	101.107
novel_circ_0000372	12	9398015	9399038	648.993	306.748	685.518	1933.05	674.482	429.705
novel_circ_0000375	12	9458616	9459749	0	0	0	47.1476	0	0
novel_circ_0000374	12	9408748	9410970	393.329	272.665	342.759	141.443	96.3546	176.937
novel_circ_0000377	13	10175505	10178790	98.3323	0	0	0	0	0
novel_circ_0003111	2	84675704	84696269	157.332	0	0	70.7214	64.2364	151.661
novel_circ_0004678	5	54284432	54285487	0	0	0	0	0	75.8303
novel_circ_0004679	5	54520078	54529409	334.33	238.582	114.253	94.2951	289.064	227.491
novel_circ_0003112	2	84683454	84687223	294.997	408.998	457.012	0	449.655	75.8303
novel_circ_0004670	5	529294	529585	0	0	0	0	0	176.937
novel_circ_0004890	6	23709696	23713691	157.332	68.1663	342.759	117.869	64.2364	0
novel_circ_0003113	2	84683454	84696269	4051.29	3135.65	1313.91	1037.25	3436.65	2401.29
novel_circ_0004674	5	531888	532464	570.327	545.331	514.139	165.017	353.3	657.196
novel_circ_0004676	5	53471967	53490874	117.999	306.748	0	0	192.709	176.937
novel_circ_0002453	2	107899407	107908155	98.3323	0	0	47.1476	0	202.214
novel_circ_0005816	Z	27579564	27583528	0	0	0	0	64.2364	75.8303
novel_circ_0000379	13	10885052	10886299	0	0	0	353.607	128.473	75.8303
novel_circ_0002450	2	107774281	107787674	78.6658	170.416	742.645	0	224.827	176.937
novel_circ_0005313	8	19008728	19009249	0	68.1663	0	0	0	0
novel_circ_0005812	Z	27452748	27465150	216.331	68.1663	0	212.164	128.473	75.8303
novel_circ_0000119	10	5477962	5480526	0	0	0	0	96.3546	101.107
novel_circ_0005811	Z	27317505	27322986	78.6658	102.249	0	0	128.473	0
novel_circ_0002858	2	40969579	40971004	0	0	0	117.869	0	0
novel_circ_0002859	2	40969579	40987688	39.3329	0	0	0	0	126.384
novel_circ_0002856	2	40194953	40205833	176.998	204.499	228.506	70.7214	321.182	151.661
novel_circ_0002854	2	40118500	40120360	117.999	102.249	0	0	0	101.107
novel_circ_0002855	2	40170177	40179305	39.3329	0	0	0	0	75.8303
novel_circ_0002852	2	3992305	3994456	78.6658	0	0	94.2951	96.3546	151.661
novel_circ_0004077	4	21270157	21286025	176.998	0	285.633	0	160.591	176.937
novel_circ_0002850	2	3942616	3943114	0	0	0	94.2951	0	151.661
novel_circ_0002935	2	54237763	54242814	157.332	0	0	0	0	151.661
novel_circ_0002934	2	5363092	5364584	78.6658	68.1663	114.253	235.738	289.064	176.937
novel_circ_0002937	2	54309416	54312996	0	136.333	0	0	0	0
novel_circ_0002936	2	54304644	54312996	0	0	0	0	0	101.107
novel_circ_0002931	2	53000775	53007184	0	0	0	0	0	404.428
novel_circ_0002930	2	51329569	51345243	294.997	579.414	0	70.7214	192.709	0
novel_circ_0002933	2	5361326	5366043	1179.99	817.996	1028.28	1013.67	738.718	1188.01
novel_circ_0002932	2	5349827	5352156	0	0	0	47.1476	0	151.661
novel_circ_0002939	2	55132037	55145117	0	170.416	0	117.869	224.827	0
novel_circ_0002938	2	55103082	55103896	98.3323	272.665	114.253	70.7214	160.591	126.384
novel_circ_0003324	33	6517583	6518180	58.9994	0	285.633	0	0	0
novel_circ_0003204	30	1033524	1035404	98.3323	0	0	212.164	0	0
novel_circ_0003205	30	1058808	1059248	39.3329	0	0	0	0	0
novel_circ_0000191	11	18067654	18082092	98.3323	0	171.38	235.738	0	101.107
novel_circ_0000190	11	18067654	18076738	0	0	285.633	188.59	0	0
novel_circ_0000193	11	18076607	18082092	0	0	0	353.607	96.3546	101.107
novel_circ_0001358	1	167430922	167435326	0	0	0	0	128.473	0
novel_circ_0000194	11	1832216	1836401	0	170.416	0	117.869	0	75.8303
novel_circ_0004188	4	39537356	39546899	78.6658	68.1663	0	188.59	256.946	126.384
novel_circ_0004189	4	39537356	39550571	98.3323	0	0	117.869	160.591	0
novel_circ_0001354	1	167379983	167387830	98.3323	68.1663	0	0	0	0
novel_circ_0001355	1	167379983	167390660	235.997	0	285.633	377.181	449.655	379.152
novel_circ_0001356	1	167387627	167390660	216.331	306.748	0	165.017	385.418	429.705
novel_circ_0001357	1	167394884	167406408	550.661	306.748	571.265	495.05	513.891	631.92
novel_circ_0001350	1	167366020	167367183	137.665	0	114.253	0	64.2364	75.8303
novel_circ_0001351	1	167366020	167374558	0	0	0	0	0	126.384
novel_circ_0001352	1	167374356	167390660	0	0	0	0	0	126.384
novel_circ_0001353	1	167376281	167390660	58.9994	0	0	0	0	0
novel_circ_0000376	12	9866503	9872356	393.329	443.081	685.518	235.738	738.718	556.089
novel_circ_0005124	7	30267700	30273255	412.996	272.665	399.886	212.164	192.709	151.661
novel_circ_0000260	12	10168018	10170148	58.9994	68.1663	285.633	495.05	224.827	151.661
novel_circ_0000359	12	6041712	6046427	98.3323	0	0	0	0	0
novel_circ_0004405	4	91002965	91013143	471.995	306.748	285.633	1060.82	481.773	303.321
novel_circ_0003800	3	54903246	54907608	0	102.249	0	235.738	96.3546	0
novel_circ_0000999	1	106326479	106331023	137.665	0	0	0	0	176.937
novel_circ_0004693	5	55765052	55765698	0	340.832	0	0	160.591	278.045
novel_circ_0004691	5	5571314	5574652	1179.99	1431.49	399.886	990.099	706.6	808.857
novel_circ_0004696	5	56080060	56082867	196.665	170.416	0	117.869	160.591	75.8303
novel_circ_0004695	5	55776929	55782069	255.664	136.333	228.506	117.869	289.064	0
novel_circ_0000991	1	103963502	103982884	0	0	0	188.59	0	75.8303
novel_circ_0000992	1	103974893	103982884	530.994	613.497	171.38	471.476	578.128	581.366
novel_circ_0000995	1	105931576	105948044	0	0	0	94.2951	0	0
novel_circ_0000994	1	105444522	105451576	98.3323	0	0	0	0	0
novel_circ_0005650	9	5418902	5420086	196.665	340.832	0	70.7214	0	101.107
novel_circ_0001131	1	130592123	130598668	137.665	0	0	0	0	126.384
novel_circ_0001132	1	130593318	130598668	58.9994	0	0	0	96.3546	101.107
novel_circ_0001133	1	131377549	131381648	727.659	443.081	0	235.738	835.073	1011.07
novel_circ_0004454	5	16590993	16609502	0	68.1663	0	0	0	0
novel_circ_0001136	1	13157632	13158479	0	136.333	0	0	0	0
novel_circ_0001137	1	131577453	131578220	865.324	1738.24	971.151	895.804	1027.78	1289.12
novel_circ_0001138	1	131577453	131596037	373.663	408.998	342.759	259.312	64.2364	353.875
novel_circ_0001139	1	131581724	131596037	98.3323	136.333	0	282.885	64.2364	303.321
novel_circ_0002735	2	19825972	19832660	0	0	0	0	0	50.5536
novel_circ_0002734	2	19825972	19829079	0	0	0	117.869	0	0
novel_circ_0002733	2	19573536	19579166	157.332	136.333	0	0	64.2364	75.8303
novel_circ_0002732	2	1887638	1888607	235.997	0	228.506	47.1476	224.827	101.107
novel_circ_0002731	2	1883798	1888607	530.994	647.58	856.898	424.328	256.946	101.107
novel_circ_0002730	2	18328020	18329884	688.326	579.414	0	70.7214	289.064	480.259
novel_circ_0003868	3	71437705	71454219	196.665	204.499	228.506	282.885	128.473	176.937
novel_circ_0003869	3	71450523	71454219	0	0	0	70.7214	0	0
novel_circ_0002591	2	130235203	130251001	452.329	340.832	799.771	259.312	0	353.875
novel_circ_0002590	2	13016477	13024043	0	68.1663	457.012	282.885	192.709	0
novel_circ_0002597	2	13057825	13074092	0	0	0	0	0	202.214
novel_circ_0002596	2	13057825	13071091	157.332	0	0	70.7214	96.3546	101.107
novel_circ_0001416	1	172250505	172268539	98.3323	170.416	0	165.017	0	101.107
novel_circ_0003860	3	68121551	68125213	98.3323	0	0	0	0	50.5536
novel_circ_0003861	3	68253597	68264680	0	0	0	0	0	101.107
novel_circ_0003862	3	68726722	68732860	117.999	0	0	0	0	0
novel_circ_0003863	3	68767725	68778046	0	0	171.38	0	0	0
novel_circ_0003865	3	70882464	70899076	78.6658	0	0	0	160.591	101.107
novel_circ_0003866	3	71437705	71439034	0	170.416	0	94.2951	160.591	0
novel_circ_0003867	3	71437705	71441585	117.999	68.1663	457.012	730.787	738.718	480.259
novel_circ_0000793	17	8876230	8882120	78.6658	204.499	171.38	94.2951	0	151.661
novel_circ_0004422	5	11573268	11587398	0	0	0	235.738	160.591	0
novel_circ_0001649	1	34077772	34090701	0	136.333	0	94.2951	0	75.8303
novel_circ_0001646	1	34076235	34090701	865.324	545.331	285.633	141.443	481.773	328.598
novel_circ_0002683	2	14715252	14725800	0	0	0	0	0	50.5536
novel_circ_0004677	5	54245759	54246984	137.665	272.665	0	0	0	379.152
novel_circ_0001642	1	33278800	33289653	0	102.249	0	0	0	0
novel_circ_0001640	1	33259928	33289653	0	170.416	0	0	0	0
novel_circ_0001641	1	33267919	33278963	39.3329	68.1663	0	0	0	0
novel_circ_0001004	1	106625093	106628453	0	0	0	47.1476	0	151.661
novel_circ_0001005	1	106647128	106647898	0	68.1663	0	94.2951	0	0
novel_circ_0001006	1	106660212	106662041	98.3323	68.1663	0	0	0	50.5536
novel_circ_0004527	5	27482452	27495157	78.6658	0	0	0	0	0
novel_circ_0004520	5	26436782	26475619	137.665	136.333	114.253	117.869	0	353.875
novel_circ_0001147	1	133431375	133434833	0	0	0	165.017	96.3546	75.8303
novel_circ_0001003	1	106621801	106623941	117.999	0	0	0	0	252.768
novel_circ_0005034	7	153664	156485	117.999	0	0	0	0	0
novel_circ_0001410	1	171645407	171651300	98.3323	170.416	0	0	96.3546	0
novel_circ_0001008	1	106713466	106714055	0	0	285.633	0	0	0
novel_circ_0001009	1	106766917	106771471	0	0	0	94.2951	0	0
novel_circ_0005033	7	15038181	15041309	0	102.249	0	0	0	101.107
novel_circ_0005032	7	15032338	15041309	2143.64	3101.57	2799.2	612.918	2922.76	1642.99
novel_circ_0003518	3	16599038	16600539	353.996	170.416	0	353.607	128.473	101.107
novel_circ_0001066	1	116370639	116371752	0	0	0	0	96.3546	0
novel_circ_0002021	1	96613263	96619617	0	0	0	0	64.2364	101.107
novel_circ_0002027	1	97732615	97732942	0	102.249	0	0	0	0
novel_circ_0002026	1	96715700	96719428	0	0	0	0	0	126.384
novel_circ_0002024	1	96649207	96670314	491.661	170.416	914.025	589.345	1124.14	1819.93
novel_circ_0003510	3	14732187	14745555	0	102.249	0	0	0	0
novel_circ_0003511	3	14732187	14745576	0	0	0	141.443	0	0
novel_circ_0003512	3	14732187	14749973	58.9994	0	0	0	0	0
novel_circ_0003513	3	14776706	14780633	58.9994	102.249	0	0	0	0
novel_circ_0003514	3	15463409	15465806	0	0	0	0	160.591	0
novel_circ_0003515	3	15611851	15616942	117.999	0	0	0	0	0
novel_circ_0003516	3	16102165	16105985	0	0	0	117.869	0	0
novel_circ_0003517	3	16105072	16105985	0	0	0	47.1476	0	0
novel_circ_0004545	5	29301484	29309857	137.665	0	0	47.1476	0	0
novel_circ_0004965	6	34307349	34308059	137.665	68.1663	228.506	70.7214	160.591	75.8303
novel_circ_0004542	5	29289841	29309857	78.6658	0	0	165.017	160.591	151.661
novel_circ_0000775	17	5261427	5261800	0	68.1663	171.38	660.066	289.064	151.661
novel_circ_0002209	23	5514023	5518226	2477.97	3544.65	4798.63	12517.7	2922.76	3285.98
novel_circ_0002208	23	5236531	5238492	0	0	0	0	128.473	0
novel_circ_0000771	17	500118	517694	58.9994	0	0	282.885	0	0
novel_circ_0002762	2	23326803	23379636	176.998	102.249	0	0	0	75.8303
novel_circ_0000773	17	5161962	5162264	530.994	340.832	457.012	94.2951	128.473	176.937
novel_circ_0000772	17	5160818	5161206	78.6658	0	0	0	0	0
novel_circ_0000743	16	2619167	2622022	58.9994	0	0	0	0	0
novel_circ_0002200	23	2774165	2774590	0	68.1663	0	188.59	0	0
novel_circ_0002207	23	5218028	5220327	294.997	170.416	399.886	188.59	192.709	126.384
novel_circ_0002206	23	5207328	5220327	58.9994	136.333	0	0	0	0
novel_circ_0002204	23	4188606	4189868	0	0	0	70.7214	0	0
novel_circ_0002441	2	107629062	107631181	0	0	0	47.1476	0	0
novel_circ_0002116	21	3558152	3560358	353.996	170.416	399.886	377.181	353.3	303.321
novel_circ_0002443	2	107716036	107718083	0	68.1663	0	0	0	0
novel_circ_0002113	21	3282048	3287114	0	170.416	0	0	321.182	0
novel_circ_0003469	3	109798535	109801958	0	0	0	0	0	75.8303
novel_circ_0002111	21	3122687	3126565	3146.63	3169.73	5312.77	3724.66	3276.06	2906.83
novel_circ_0002110	21	3107696	3126565	98.3323	0	0	0	0	328.598
novel_circ_0003464	3	109156423	109159667	0	204.499	0	94.2951	96.3546	0
novel_circ_0003465	3	109720648	109723054	0	0	228.506	0	224.827	0
novel_circ_0003466	3	109789929	109803802	39.3329	68.1663	0	0	0	0
novel_circ_0004963	6	34304386	34306380	629.327	306.748	799.771	212.164	289.064	278.045
novel_circ_0003461	3	108866143	108867818	0	0	0	0	96.3546	0
novel_circ_0003462	3	108866143	108872222	137.665	170.416	0	117.869	128.473	303.321
novel_circ_0002118	21	3609925	3613642	117.999	0	0	0	0	0
novel_circ_0005013	6	9844364	9845900	0	68.1663	0	0	0	0
novel_circ_0000534	14	15154228	15158966	98.3323	0	0	0	0	0
novel_circ_0005011	6	9691908	9702707	176.998	0	0	94.2951	0	50.5536
novel_circ_0005173	7	5812572	5817174	0	136.333	0	0	0	0
novel_circ_0004969	6	35076291	35084302	58.9994	102.249	0	0	0	126.384
novel_circ_0003244	31	2559294	2561955	0	0	0	70.7214	0	0
novel_circ_0001917	1	71967809	71968850	78.6658	0	0	235.738	0	0
novel_circ_0001914	1	71902834	71910573	393.329	852.079	457.012	447.902	899.309	252.768
novel_circ_0001912	1	71766850	71767244	157.332	0	0	0	0	50.5536
novel_circ_0001913	1	71902834	71904690	78.6658	0	171.38	377.181	0	101.107
novel_circ_0001910	1	71710698	71711744	58.9994	0	285.633	0	0	101.107
novel_circ_0001911	1	71710698	71727534	0	0	0	0	64.2364	0
novel_circ_0000269	12	12007150	12007480	0	170.416	0	0	0	0
novel_circ_0003248	31	2695340	2697196	0	68.1663	171.38	0	192.709	126.384
novel_circ_0003249	31	2752787	2753096	0	136.333	0	0	0	0
novel_circ_0001918	1	72885778	72894189	0	0	0	0	96.3546	0
novel_circ_0001919	1	72885778	72898978	0	0	0	94.2951	0	151.661
novel_circ_0003882	3	75860617	75868353	0	0	0	0	0	101.107
novel_circ_0003880	3	75801632	75803530	39.3329	0	0	0	0	0
novel_circ_0003886	3	76388566	76397177	98.3323	170.416	0	0	160.591	0
novel_circ_0000888	18	9316595	9317388	0	0	0	141.443	0	75.8303
novel_circ_0003885	3	76370991	76371786	393.329	408.998	342.759	1791.61	674.482	353.875
novel_circ_0003888	3	76435540	76443136	412.996	238.582	799.771	165.017	481.773	379.152
novel_circ_0005952	Z	71779486	71786263	0	0	0	0	0	75.8303
novel_circ_0003641	3	32203040	32214023	825.991	613.497	114.253	495.05	706.6	379.152
novel_circ_0003642	3	32238582	32241600	0	102.249	0	0	0	0
novel_circ_0003643	3	32464746	32472257	196.665	0	171.38	47.1476	192.709	151.661
novel_circ_0003646	3	32498287	32523114	1592.98	1533.74	1142.53	1296.56	1477.44	1364.95
novel_circ_0003647	3	32498287	32523117	1278.32	1192.91	2056.56	942.951	1059.9	1592.44
novel_circ_0003648	3	32498287	32540551	334.33	204.499	0	141.443	160.591	101.107
novel_circ_0003649	3	32514974	32523117	58.9994	0	0	0	128.473	101.107
novel_circ_0002298	26	4323847	4328501	196.665	136.333	228.506	141.443	64.2364	0
novel_circ_0004854	6	18268732	18271406	0	0	0	47.1476	0	75.8303
novel_circ_0004855	6	18541590	18561067	117.999	0	0	282.885	0	0
novel_circ_0001829	1	64457483	64466461	0	0	0	47.1476	128.473	0
novel_circ_0004853	6	17733425	17733993	0	0	0	0	0	75.8303
novel_circ_0001822	1	63119376	63130482	157.332	0	0	0	0	0
novel_circ_0001823	1	63119404	63130482	98.3323	0	0	0	0	0
novel_circ_0001820	1	63119324	63131000	117.999	272.665	171.38	0	128.473	0
novel_circ_0001821	1	63119324	63132460	924.323	1363.33	628.392	0	64.2364	0
novel_circ_0001826	1	64449508	64460989	39.3329	0	285.633	47.1476	96.3546	101.107
novel_circ_0001827	1	64450785	64466461	176.998	272.665	0	47.1476	610.246	379.152
novel_circ_0005853	Z	40041053	40043759	235.997	102.249	0	0	192.709	50.5536
novel_circ_0005857	Z	40751357	40754757	393.329	681.663	0	377.181	0	404.428
novel_circ_0005855	Z	4043822	4057002	58.9994	0	0	0	0	0
novel_circ_0005854	Z	40318789	40330097	0	0	0	0	0	50.5536
novel_circ_0002299	26	4323847	4330971	806.325	1090.66	571.265	117.869	481.773	606.643
novel_circ_0005859	Z	41379640	41381818	452.329	920.245	742.645	471.476	353.3	505.536
novel_circ_0004986	6	5070051	5071200	1238.99	1056.58	2113.68	895.804	738.718	707.75
novel_circ_0004987	6	5109173	5113402	137.665	0	0	0	0	126.384
novel_circ_0004984	6	36302501	36309401	255.664	374.915	114.253	353.607	0	379.152
novel_circ_0003089	2	83835519	83839101	78.6658	136.333	0	0	321.182	0
novel_circ_0004982	6	36302501	36303338	0	0	0	0	0	50.5536
novel_circ_0004983	6	36302501	36304768	0	0	0	94.2951	0	176.937
novel_circ_0004981	6	36292712	36298235	176.998	102.249	0	0	96.3546	75.8303
novel_circ_0003082	2	8083820	8089960	0	0	0	70.7214	0	0
novel_circ_0003083	2	81116185	81138600	0	0	0	0	0	50.5536
novel_circ_0003080	2	80790774	80801332	0	68.1663	0	0	0	0
novel_circ_0003081	2	8083820	8086151	0	0	0	0	64.2364	0
novel_circ_0003086	2	835702	843043	39.3329	102.249	0	70.7214	0	0
novel_circ_0003084	2	8129639	8131407	255.664	0	0	282.885	128.473	0
novel_circ_0003085	2	8129642	8131407	0	0	0	141.443	160.591	0
novel_circ_0000109	10	4499146	4510316	39.3329	238.582	171.38	0	0	75.8303
novel_circ_0000519	14	13918928	13921905	0	0	0	306.459	64.2364	0
novel_circ_0000518	14	13907706	13909107	0	0	0	141.443	0	0
novel_circ_0000514	14	13807324	13807958	294.997	272.665	0	1343.71	256.946	379.152
novel_circ_0000517	14	13843866	13844447	0	0	0	47.1476	0	0
novel_circ_0000516	14	13816583	13816903	0	0	285.633	377.181	0	75.8303
novel_circ_0000511	14	13391452	13392404	39.3329	0	0	0	96.3546	0
novel_circ_0000510	14	1335425	1336144	137.665	0	0	0	0	0
novel_circ_0000513	14	13795049	13795484	196.665	68.1663	0	0	0	0
novel_circ_0000512	14	13405606	13406213	78.6658	0	0	0	0	0
novel_circ_0005436	8	3789634	3791793	0	0	0	424.328	0	0
novel_circ_0004072	4	20895955	20899178	39.3329	0	0	0	0	50.5536
novel_circ_0005329	8	19415614	19419114	117.999	0	0	0	0	0
novel_circ_0005583	9	19793043	19803115	39.3329	0	0	0	0	0
novel_circ_0005438	8	3791631	3801164	0	0	0	70.7214	0	0
novel_circ_0005652	9	5584131	5591271	0	0	0	47.1476	96.3546	0
novel_circ_0005589	9	22497401	22500662	0	340.832	0	94.2951	0	0
novel_circ_0000617	15	11250289	11252194	58.9994	0	0	47.1476	0	0
novel_circ_0005674	KZ626826.1	7149	7526	58.9994	136.333	0	212.164	96.3546	75.8303
novel_circ_0000201	11	18710189	18711575	275.33	0	114.253	259.312	353.3	75.8303
novel_circ_0000200	11	18633352	18637755	0	0	0	47.1476	64.2364	0
novel_circ_0000203	11	18714200	18717026	0	0	0	47.1476	0	0
novel_circ_0000202	11	18710187	18717026	176.998	102.249	0	0	0	0
novel_circ_0000205	11	18817099	18817648	471.995	374.915	628.392	0	513.891	126.384
novel_circ_0000204	11	18776465	18777487	0	0	0	0	96.3546	0
novel_circ_0004218	4	46876385	46886186	137.665	68.1663	171.38	0	0	0
novel_circ_0004219	4	482031	487973	78.6658	0	0	0	0	0
novel_circ_0004216	4	46469119	46469505	78.6658	0	0	0	0	126.384
novel_circ_0002140	21	6513683	6513898	0	0	0	0	128.473	0
novel_circ_0004214	4	46335434	46337838	58.9994	0	0	0	0	0
novel_circ_0000105	10	4293490	4297156	0	0	171.38	0	0	0
novel_circ_0000873	18	4941095	4942024	0	0	0	0	0	126.384
novel_circ_0004211	4	45776515	45777957	0	0	0	0	0	126.384
novel_circ_0005615	9	23926191	23931356	0	0	0	94.2951	0	176.937
novel_circ_0005929	Z	58318511	58327760	2123.98	1874.57	856.898	1225.84	2344.63	2654.06
novel_circ_0005928	Z	58119915	58137939	0	0	0	0	96.3546	0
novel_circ_0005923	Z	55729076	55736200	0	0	0	212.164	0	0
novel_circ_0005922	Z	55724370	55736200	58.9994	477.164	114.253	117.869	321.182	202.214
novel_circ_0005920	Z	55022510	55032137	0	0	0	165.017	0	0
novel_circ_0005927	Z	58035980	58046141	78.6658	306.748	171.38	0	128.473	50.5536
novel_circ_0005617	9	23969689	23978992	0	0	285.633	0	0	0
novel_circ_0005925	Z	57903114	57908337	117.999	0	0	70.7214	0	101.107
novel_circ_0005924	Z	57828257	57852294	0	0	0	0	0	126.384
novel_circ_0000756	17	10717062	10722982	78.6658	0	0	0	0	0
novel_circ_0005611	9	23721268	23727507	0	0	0	117.869	0	0
novel_circ_0000870	18	4936144	4937386	0	0	0	0	64.2364	0
novel_circ_0005610	9	23721268	23727437	117.999	0	0	0	0	101.107
novel_circ_0000270	12	12047113	12047403	0	0	0	0	0	126.384
novel_circ_0005613	9	23922380	23931356	334.33	238.582	0	188.59	289.064	252.768
novel_circ_0000753	17	10276593	10287424	0	68.1663	0	0	0	0
novel_circ_0000752	17	10271389	10277258	98.3323	0	0	0	0	101.107
novel_circ_0004322	4	73086630	73093923	0	0	0	165.017	0	101.107
novel_circ_0004320	4	69803461	69804498	0	0	0	0	128.473	0
novel_circ_0004321	4	70222546	70229731	0	0	0	0	96.3546	0
novel_circ_0004326	4	75852147	75857957	294.997	68.1663	0	0	160.591	151.661
novel_circ_0000349	12	3953654	3958493	0	0	0	94.2951	0	0
novel_circ_0000249	11	7771290	7788418	137.665	102.249	0	0	0	0
novel_circ_0000871	18	4936407	4937386	0	0	0	0	96.3546	50.5536
novel_circ_0004329	4	76330366	76336923	0	0	0	0	224.827	0
novel_circ_0004895	6	24434456	24441583	0	68.1663	0	0	0	0
novel_circ_0000342	12	3568055	3568525	0	0	0	0	128.473	0
novel_circ_0005062	7	18628264	18634252	314.663	68.1663	0	0	96.3546	75.8303
novel_circ_0005679	KZ626837.1	1792778	1793142	334.33	817.996	971.151	730.787	513.891	556.089
novel_circ_0004668	5	52919903	52922537	806.325	374.915	285.633	165.017	128.473	252.768
novel_circ_0004667	5	5290701	5292804	137.665	136.333	0	0	256.946	176.937
novel_circ_0004666	5	52894569	52899307	39.3329	0	0	0	64.2364	0
novel_circ_0004664	5	5278263	5292804	78.6658	0	0	0	0	0
novel_circ_0004662	5	52403748	52407565	58.9994	68.1663	171.38	47.1476	128.473	0
novel_circ_0002468	2	109990498	109995656	0	102.249	0	94.2951	0	0
novel_circ_0000240	11	6167805	6170106	0	0	0	0	0	75.8303
novel_circ_0002463	2	109486667	109491380	0	0	171.38	188.59	64.2364	0
novel_circ_0002849	2	3915482	3916044	0	0	685.518	212.164	385.418	530.812
novel_circ_0002848	2	38736499	38750311	78.6658	0	0	0	64.2364	0
novel_circ_0002462	2	109474991	109486770	58.9994	0	0	0	0	0
novel_circ_0002845	2	3706851	3725995	0	0	0	0	0	50.5536
novel_circ_0002847	2	37217525	37220880	0	0	0	0	128.473	0
novel_circ_0002840	2	34764594	34778893	235.997	170.416	0	0	0	75.8303
novel_circ_0002843	2	35213791	35219842	216.331	136.333	0	0	256.946	151.661
novel_circ_0002842	2	34893922	34897630	0	102.249	0	0	0	0
novel_circ_0002908	2	48892299	48899012	0	0	0	70.7214	0	0
novel_circ_0002900	2	46961506	46967023	0	170.416	0	0	0	0
novel_circ_0002901	2	47241278	47248073	58.9994	0	0	0	128.473	0
novel_circ_0005622	9	3611759	3612460	137.665	238.582	0	188.59	0	202.214
novel_circ_0002903	2	47573400	47575959	117.999	0	685.518	47.1476	192.709	101.107
novel_circ_0002905	2	4827340	4828449	58.9994	0	0	0	0	0
novel_circ_0002906	2	48678811	48681403	0	0	0	0	0	75.8303
novel_circ_0002907	2	48854327	48860958	255.664	443.081	285.633	235.738	289.064	202.214
novel_circ_0005304	8	18992550	18996011	176.998	102.249	0	0	128.473	0
novel_circ_0005260	8	16230248	16241304	117.999	136.333	171.38	94.2951	0	126.384
novel_circ_0004198	4	40364204	40364507	0	102.249	0	47.1476	0	0
novel_circ_0002292	26	3245439	3251288	0	0	0	0	0	126.384
novel_circ_0004195	4	40006823	40008417	0	0	171.38	0	0	0
novel_circ_0004197	4	40364204	40364503	58.9994	0	0	0	0	0
novel_circ_0004196	4	40345132	40350005	78.6658	0	0	0	96.3546	75.8303
novel_circ_0000538	14	15410192	15411219	0	170.416	285.633	165.017	0	0
novel_circ_0004193	4	39777491	39778744	39.3329	0	0	94.2951	0	0
novel_circ_0004192	4	39761192	39762938	766.992	715.746	457.012	330.033	385.418	252.768
novel_circ_0001343	1	167228092	167233235	137.665	0	228.506	259.312	128.473	202.214
novel_circ_0001342	1	167225310	167233235	0	204.499	0	0	0	126.384
novel_circ_0001340	1	167217556	167228197	58.9994	0	0	0	0	0
novel_circ_0001347	1	167268690	167273159	0	0	0	0	0	75.8303
novel_circ_0001346	1	167265441	167266473	491.661	443.081	514.139	259.312	0	151.661
novel_circ_0001345	1	167244200	167247767	1258.65	1976.82	2227.93	2145.21	1573.79	909.964
novel_circ_0001344	1	167243200	167247767	2241.98	2181.32	3427.59	2333.8	2537.34	1946.31
novel_circ_0001349	1	167337531	167367183	0	0	0	70.7214	0	0
novel_circ_0001348	1	167337531	167345356	0	0	171.38	0	0	0
novel_circ_0000983	19	9426444	9427626	0	0	0	94.2951	0	0
novel_circ_0003811	3	55850971	55854738	0	204.499	514.139	70.7214	0	0
novel_circ_0000830	18	10690105	10696236	0	0	0	141.443	0	0
novel_circ_0000831	18	10690120	10696254	117.999	0	0	47.1476	0	227.491
novel_circ_0000836	18	2837074	2841210	117.999	238.582	0	0	256.946	0
novel_circ_0003366	3	102223496	102224584	58.9994	0	0	0	0	0
novel_circ_0000195	11	18353335	18363457	0	0	0	259.312	0	0
novel_circ_0000307	12	16586338	16607346	0	0	0	0	0	75.8303
novel_circ_0005193	7	7170088	7173589	117.999	272.665	0	0	289.064	227.491
novel_circ_0004681	5	54525657	54540112	98.3323	0	0	94.2951	160.591	0
novel_circ_0004680	5	54520078	54540112	58.9994	204.499	0	70.7214	192.709	176.937
novel_circ_0003364	3	102222604	102223091	58.9994	0	0	0	0	75.8303
novel_circ_0004685	5	54757727	54764178	0	0	0	70.7214	0	0
novel_circ_0004684	5	54716511	54719161	137.665	170.416	0	94.2951	160.591	75.8303
novel_circ_0004687	5	55059093	55078221	0	68.1663	0	117.869	0	0
novel_circ_0004686	5	54763040	54764178	117.999	0	0	70.7214	0	0
novel_circ_0004688	5	55143024	55150186	235.997	238.582	0	259.312	128.473	50.5536
novel_circ_0000196	11	18438587	18438940	0	0	0	94.2951	0	0
novel_circ_0003362	3	102220792	102221449	157.332	0	0	165.017	0	75.8303
novel_circ_0004447	5	15897624	15903720	0	204.499	0	0	0	0
novel_circ_0000199	11	18626145	18627099	0	0	0	0	96.3546	0
novel_circ_0001125	1	129800196	129802648	0	0	0	0	0	126.384
novel_circ_0001124	1	129784620	129797605	0	0	0	0	96.3546	0
novel_circ_0004443	5	14867495	14871282	0	0	0	117.869	289.064	0
novel_circ_0001122	1	12828087	12836059	255.664	102.249	171.38	94.2951	64.2364	303.321
novel_circ_0001120	1	127889780	127906945	0	204.499	0	0	96.3546	126.384
novel_circ_0005135	7	32671615	32676064	0	136.333	0	0	0	0
novel_circ_0005136	7	32708408	32723674	0	0	0	141.443	0	0
novel_circ_0005130	7	31167132	31168148	117.999	68.1663	0	94.2951	0	202.214
novel_circ_0005131	7	31392493	31396194	275.33	0	0	282.885	192.709	303.321
novel_circ_0001129	1	130466377	130493459	117.999	136.333	0	0	0	0
novel_circ_0003879	3	75695401	75703299	117.999	0	0	0	0	151.661
novel_circ_0003878	3	75659730	75661787	137.665	0	0	70.7214	64.2364	176.937
novel_circ_0003877	3	75501143	75502966	0	0	0	0	96.3546	75.8303
novel_circ_0003876	3	75455901	75459606	117.999	68.1663	0	0	0	0
novel_circ_0003873	3	75095314	75098557	0	0	0	70.7214	0	0
novel_circ_0003872	3	7381654	7385161	924.323	749.83	285.633	0	578.128	303.321
novel_circ_0003871	3	73173469	73178309	157.332	68.1663	0	0	0	0
novel_circ_0003870	3	71497657	71507296	0	0	0	0	192.709	0
novel_circ_0000278	12	13943983	13952360	904.657	443.081	799.771	0	353.3	1162.73
novel_circ_0001659	1	35853420	35854987	0	0	0	0	0	126.384
novel_circ_0001658	1	35641216	35643028	39.3329	136.333	0	0	0	0
novel_circ_0001654	1	35241272	35241632	0	0	0	0	96.3546	0
novel_circ_0001657	1	35600877	35604385	39.3329	0	0	0	0	0
novel_circ_0001656	1	35351392	35359356	117.999	0	0	0	0	0
novel_circ_0001650	1	34085905	34090701	1435.65	1124.74	1142.53	990.099	1413.2	1086.9
novel_circ_0001653	1	350697	353388	39.3329	170.416	0	212.164	0	176.937
novel_circ_0002690	2	148850524	148853347	39.3329	0	0	117.869	0	50.5536
novel_circ_0002691	2	148859734	148860263	412.996	886.162	742.645	1296.56	802.955	1415.5
novel_circ_0001019	1	107983050	107986514	49087.5	46557.6	32447.9	25789.7	32600	40948.4
novel_circ_0001018	1	107981312	107986514	0	0	0	70.7214	0	0
novel_circ_0002694	2	149272644	149277090	98.3323	0	0	0	96.3546	0
novel_circ_0002695	2	149340580	149342608	39.3329	0	0	0	0	101.107
novel_circ_0002696	2	149361156	149364694	98.3323	68.1663	0	141.443	0	126.384
novel_circ_0002697	2	149381813	149382657	0	0	0	141.443	0	50.5536
novel_circ_0001013	1	107403315	107419608	0	0	0	0	64.2364	0
novel_circ_0001012	1	106907759	106916393	157.332	102.249	0	0	0	0
novel_circ_0001011	1	106894292	106907881	98.3323	0	0	94.2951	0	0
novel_circ_0004530	5	27733024	27735609	0	0	0	282.885	0	0
novel_circ_0001017	1	107981277	107986925	0	0	0	0	0	50.5536
novel_circ_0001016	1	107981277	107983193	98.3323	0	0	141.443	0	0
novel_circ_0001015	1	107978648	107987427	0	68.1663	114.253	70.7214	96.3546	0
novel_circ_0001014	1	107419451	107423724	137.665	0	0	235.738	0	151.661
novel_circ_0005000	6	8782692	8787955	157.332	0	171.38	188.59	256.946	126.384
novel_circ_0005001	6	8991163	9007035	58.9994	0	0	47.1476	128.473	0
novel_circ_0002054	20	13562148	13564805	0	68.1663	0	0	0	0
novel_circ_0005003	6	9038007	9069291	0	170.416	0	47.1476	64.2364	278.045
novel_circ_0005004	6	9069065	9069291	78.6658	0	0	70.7214	0	0
novel_circ_0005005	6	9077886	9078147	0	0	228.506	0	0	0
novel_circ_0003509	3	14732187	14745490	334.33	238.582	0	424.328	802.955	0
novel_circ_0005007	6	9363374	9364060	275.33	715.746	685.518	212.164	610.246	530.812
novel_circ_0003507	3	13616893	13618192	0	0	0	0	128.473	0
novel_circ_0003506	3	12775919	12785238	98.3323	68.1663	171.38	70.7214	0	0
novel_circ_0003505	3	12755825	12759747	235.997	102.249	342.759	117.869	224.827	252.768
novel_circ_0003502	3	12726658	12737713	176.998	68.1663	0	0	0	0
novel_circ_0002058	20	1404151	1406715	78.6658	68.1663	0	777.935	256.946	126.384
novel_circ_0002059	20	1404151	1410413	98.3323	0	171.38	259.312	0	151.661
novel_circ_0003332	33	7037808	7042033	117.999	68.1663	0	0	0	0
novel_circ_0000653	15	4914629	4921134	0	0	0	0	0	126.384
novel_circ_0002279	26	1245971	1246913	98.3323	0	114.253	660.066	160.591	151.661
novel_circ_0002276	25	3735887	3737048	0	0	0	70.7214	64.2364	0
novel_circ_0000741	16	2609994	2611142	0	0	0	70.7214	0	176.937
novel_circ_0000742	16	2613417	2613913	0	0	0	0	128.473	0
novel_circ_0002275	25	3657012	3658572	0	0	0	94.2951	0	75.8303
novel_circ_0002758	2	230391	233504	786.658	886.162	571.265	259.312	417.537	353.875
novel_circ_0002273	25	3359668	3360136	117.999	0	457.012	0	0	0
novel_circ_0002270	25	2500564	2501301	58.9994	0	0	0	0	75.8303
novel_circ_0005314	8	19008938	19009700	0	68.1663	0	0	0	0
novel_circ_0002475	2	111825376	111829695	39.3329	0	0	0	0	0
novel_circ_0002477	2	111993769	111998587	157.332	136.333	514.139	0	192.709	0
novel_circ_0005310	8	19000050	19001997	78.6658	0	0	0	96.3546	50.5536
novel_circ_0002471	2	111153682	111158839	491.661	545.331	171.38	141.443	64.2364	202.214
novel_circ_0002472	2	111153682	111166225	137.665	102.249	0	0	0	0
novel_circ_0002473	2	111286916	111288645	0	0	514.139	1013.67	738.718	151.661
novel_circ_0005319	8	19019664	19021927	0	0	0	0	64.2364	0
novel_circ_0003473	3	109833118	109840860	98.3323	0	0	0	0	0
novel_circ_0003472	3	10982349	11001951	0	0	0	188.59	0	75.8303
novel_circ_0003470	3	109798535	109803802	137.665	272.665	799.771	353.607	738.718	252.768
novel_circ_0003477	3	110013980	110015521	176.998	204.499	0	0	64.2364	303.321
novel_circ_0003476	3	109944990	109945256	1061.99	1431.49	1542.42	1084.39	385.418	783.58
novel_circ_0003475	3	109938585	109945256	117.999	238.582	228.506	141.443	321.182	0
novel_circ_0003474	3	109887811	109891500	0	68.1663	0	141.443	0	0
novel_circ_0003478	3	110013980	110031282	58.9994	0	0	165.017	128.473	0
novel_circ_0003228	30	670878	672215	78.6658	238.582	399.886	117.869	224.827	379.152
novel_circ_0003229	30	739849	740949	0	272.665	0	0	0	0
novel_circ_0002302	26	4641049	4641531	0	0	228.506	0	0	0
novel_circ_0001904	1	71143227	71157590	0	68.1663	171.38	0	256.946	101.107
novel_circ_0002300	26	4323847	4331196	491.661	579.414	856.898	1603.02	1027.78	0
novel_circ_0002301	26	4323847	4331225	0	0	0	47.1476	0	0
novel_circ_0002306	26	5070549	5072732	334.33	0	342.759	165.017	321.182	151.661
novel_circ_0002307	26	5406225	5407684	98.3323	102.249	0	0	64.2364	50.5536
novel_circ_0001903	1	71122063	71181375	452.329	443.081	285.633	165.017	256.946	151.661
novel_circ_0002318	27	3677795	3679358	0	0	0	0	0	50.5536
novel_circ_0003253	31	4826744	4833738	78.6658	170.416	0	0	0	126.384
novel_circ_0003251	31	2754182	2759397	648.993	1090.66	1199.66	353.607	1284.73	1263.84
novel_circ_0002309	26	5550248	5552982	7355.25	9645.54	4455.87	3017.44	2794.28	1693.54
novel_circ_0001909	1	71701307	71702358	78.6658	170.416	0	0	0	0
novel_circ_0001908	1	71387529	71389562	196.665	102.249	514.139	330.033	160.591	227.491
novel_circ_0003255	31	4834678	4845629	0	0	0	47.1476	0	50.5536
novel_circ_0003254	31	4833390	4845629	98.3323	0	0	0	0	0
novel_circ_0003891	3	76544879	76548866	176.998	272.665	114.253	447.902	481.773	202.214
novel_circ_0003893	3	77502140	77503368	0	0	0	94.2951	0	0
novel_circ_0003894	3	77765666	77834563	0	238.582	0	0	0	0
novel_circ_0003897	3	77805572	77834563	176.998	0	0	165.017	192.709	101.107
novel_circ_0003896	3	77805572	77813186	393.329	204.499	342.759	259.312	289.064	151.661
novel_circ_0003898	3	77805572	77852671	58.9994	204.499	0	117.869	289.064	202.214
novel_circ_0003180	2	98057467	98059643	157.332	0	0	141.443	0	0
novel_circ_0003223	30	51857	52349	452.329	579.414	0	282.885	0	353.875
novel_circ_0003657	3	33891796	33895642	412.996	477.164	114.253	471.476	289.064	429.705
novel_circ_0003656	3	33884075	33895642	78.6658	0	0	117.869	160.591	0
novel_circ_0003655	3	33884075	33885574	275.33	408.998	457.012	1296.56	706.6	758.303
novel_circ_0003654	3	33782404	33789439	176.998	0	399.886	330.033	128.473	50.5536
novel_circ_0000698	15	8297305	8299111	58.9994	136.333	0	0	0	0
novel_circ_0000699	15	8441184	8448343	137.665	102.249	0	117.869	0	0
novel_circ_0000696	15	819327	825127	0	0	0	259.312	0	0
novel_circ_0004581	5	36964306	36975586	98.3323	0	0	0	256.946	379.152
novel_circ_0000694	15	819327	821881	196.665	136.333	571.265	1367.28	481.773	278.045
novel_circ_0000695	15	819327	823800	0	0	0	94.2951	96.3546	0
novel_circ_0000692	15	8177048	8191658	0	0	285.633	0	0	0
novel_circ_0000693	15	819327	821385	294.997	170.416	628.392	2145.21	385.418	530.812
novel_circ_0003659	3	34005475	34006453	511.328	579.414	285.633	282.885	674.482	379.152
novel_circ_0001839	1	65921574	65956978	589.994	647.58	0	188.59	706.6	429.705
novel_circ_0001838	1	65821213	65833934	39.3329	68.1663	0	0	0	0
novel_circ_0004849	6	17666288	17667356	0	136.333	171.38	0	0	75.8303
novel_circ_0004848	6	17591048	17591465	0	0	228.506	165.017	0	0
novel_circ_0000409	13	16445277	16451577	0	0	0	0	160.591	50.5536
novel_circ_0000525	14	14748017	14749004	943.99	749.83	342.759	707.214	1092.02	783.58
novel_circ_0000527	14	1484095	1485256	0	0	0	94.2951	0	0
novel_circ_0001831	1	64555424	64559176	530.994	783.913	0	330.033	449.655	353.875
novel_circ_0001830	1	64555424	64558512	39.3329	0	0	0	256.946	101.107
novel_circ_0001833	1	64555424	64573603	117.999	0	0	141.443	224.827	0
novel_circ_0001832	1	64555424	64566461	39.3329	0	0	0	0	75.8303
novel_circ_0001835	1	65242667	65247672	196.665	0	0	0	0	0
novel_circ_0001834	1	65171036	65173789	0	0	0	0	96.3546	0
novel_circ_0004845	6	17533076	17543260	78.6658	170.416	171.38	117.869	128.473	0
novel_circ_0004844	6	17530502	17543260	98.3323	0	0	0	0	0
novel_circ_0005825	Z	28047057	28050950	157.332	272.665	228.506	424.328	353.3	530.812
novel_circ_0005820	Z	27786234	27787094	707.992	1056.58	399.886	612.918	546.009	505.536
novel_circ_0004367	4	84658186	84659435	117.999	0	0	117.869	0	0
novel_circ_0005829	Z	28154699	28179295	98.3323	102.249	0	0	0	75.8303
novel_circ_0004995	6	5971098	5991783	98.3323	0	0	141.443	0	75.8303
novel_circ_0004994	6	5971098	5975246	0	68.1663	0	0	0	0
novel_circ_0004996	6	5986024	5997073	0	0	0	70.7214	0	0
novel_circ_0004991	6	5170800	5171620	0	102.249	0	0	0	0
novel_circ_0004990	6	5127212	5129058	0	204.499	0	70.7214	513.891	202.214
novel_circ_0004993	6	5940617	5944006	39.3329	0	0	94.2951	0	0
novel_circ_0004992	6	5939072	5944006	943.99	545.331	171.38	330.033	546.009	252.768
novel_circ_0003091	2	83835519	83853684	176.998	136.333	0	282.885	224.827	202.214
novel_circ_0003090	2	83835519	83853679	0	68.1663	0	0	0	50.5536
novel_circ_0003093	2	84255485	84267085	0	102.249	0	0	0	176.937
novel_circ_0003092	2	841409	852913	0	0	0	70.7214	0	0
novel_circ_0003095	2	84264923	84267085	58.9994	306.748	0	0	0	0
novel_circ_0003094	2	84260089	84267085	0	0	0	0	64.2364	0
novel_circ_0003097	2	84325275	84329376	157.332	136.333	171.38	165.017	64.2364	126.384
novel_circ_0003096	2	842950	852913	0	170.416	0	0	0	0
novel_circ_0000920	19	5680868	5687460	0	0	0	47.1476	0	0
novel_circ_0005526	9	1161537	1171372	294.997	68.1663	457.012	636.492	256.946	227.491
novel_circ_0000921	19	5687310	5689558	0	0	0	165.017	0	0
novel_circ_0004025	4	14229744	14234149	58.9994	0	0	0	0	0
novel_circ_0003706	3	4337593	4344926	0	0	0	94.2951	0	0
novel_circ_0000154	11	1053480	1062564	0	0	0	70.7214	0	0
novel_circ_0005911	Z	52152130	52156894	0	0	0	0	0	101.107
novel_circ_0003315	33	6197507	6201392	0	0	399.886	188.59	128.473	176.937
novel_circ_0005917	Z	54820182	54820597	58.9994	0	0	0	128.473	0
novel_circ_0000153	11	1051433	1068656	58.9994	0	0	0	0	50.5536
novel_circ_0004022	4	13653606	13655244	0	0	0	0	0	151.661
novel_circ_0000929	19	6420995	6422359	216.331	511.247	285.633	235.738	385.418	379.152
novel_circ_0000234	11	450332	452365	235.997	340.832	0	0	128.473	75.8303
novel_circ_0000235	11	4808784	4823678	0	0	0	117.869	0	0
novel_circ_0000236	11	5039105	5039645	0	306.748	0	0	192.709	0
novel_circ_0005656	9	7001985	7010880	1258.65	1329.24	1828.05	1343.71	867.191	960.518
novel_circ_0004209	4	45715413	45716215	0	0	0	94.2951	0	0
novel_circ_0004208	4	44485650	44487134	963.656	886.162	342.759	636.492	931.428	556.089
novel_circ_0000233	11	450156	452365	432.662	408.998	0	117.869	64.2364	328.598
novel_circ_0004205	4	43246742	43247200	0	0	0	0	0	75.8303
novel_circ_0004204	4	4256936	4259487	0	0	0	70.7214	0	0
novel_circ_0004206	4	43698898	43703723	0	0	0	47.1476	0	0
novel_circ_0004201	4	4145754	4153093	58.9994	102.249	0	0	0	0
novel_circ_0000239	11	6078677	6086806	0	102.249	0	0	0	0
novel_circ_0004203	4	4191183	4192838	353.996	408.998	514.139	330.033	546.009	0
novel_circ_0004202	4	4188955	4189670	353.996	817.996	285.633	447.902	481.773	328.598
novel_circ_0000353	12	4997464	5003648	58.9994	102.249	0	70.7214	0	0
novel_circ_0004692	5	55717989	55720053	58.9994	0	0	0	0	0
novel_circ_0000351	12	4247573	4248056	98.3323	136.333	0	0	0	0
novel_circ_0002882	2	44719619	44726576	235.997	374.915	571.265	306.459	642.364	733.027
novel_circ_0005488	8	7570956	7584865	0	0	0	0	0	151.661
novel_circ_0000356	12	5466136	5467926	0	0	0	235.738	160.591	0
novel_circ_0005958	Z	73276614	73280539	275.33	170.416	342.759	306.459	224.827	227.491
novel_circ_0000354	12	5176765	5186158	0	102.249	0	0	0	0
novel_circ_0005956	Z	73124525	73133870	78.6658	0	0	141.443	0	0
novel_circ_0004029	4	1472471	1474949	78.6658	0	114.253	117.869	0	101.107
novel_circ_0005954	Z	73108615	73133870	0	0	0	0	0	101.107
novel_circ_0005487	8	7570956	7575914	314.663	204.499	399.886	377.181	353.3	303.321
novel_circ_0005480	8	7306603	7324190	0	102.249	0	0	96.3546	0
novel_circ_0005657	9	7001985	7013090	137.665	0	0	0	0	0
novel_circ_0005482	8	7343258	7348332	255.664	170.416	228.506	94.2951	353.3	151.661
novel_circ_0005951	Z	7089924	7094685	0	0	0	0	0	50.5536
novel_circ_0000853	18	4450929	4453077	0	0	0	70.7214	0	0
novel_circ_0000855	18	4897118	4901024	0	0	0	0	0	50.5536
novel_circ_0004331	4	76447770	76454583	176.998	238.582	0	165.017	224.827	126.384
novel_circ_0004330	4	76447770	76450654	78.6658	374.915	514.139	212.164	321.182	151.661
novel_circ_0004333	4	76447770	76462434	0	0	0	94.2951	0	0
novel_circ_0004335	4	76462271	76472104	0	0	0	0	0	75.8303
novel_circ_0000038	10	1742213	1748132	176.998	306.748	0	0	0	0
novel_circ_0004752	5	9696388	9705327	58.9994	0	0	47.1476	0	151.661
novel_circ_0004339	4	76837182	76848405	216.331	136.333	514.139	0	0	176.937
novel_circ_0004338	4	76668294	76671827	0	0	114.253	141.443	0	0
novel_circ_0004751	5	9696388	9698586	0	0	0	47.1476	64.2364	0
novel_circ_0000785	17	6686558	6689857	0	136.333	0	0	0	0
novel_circ_0002870	2	42742749	42745127	0	0	171.38	0	0	0
novel_circ_0002871	2	43080816	43083839	39.3329	0	0	0	0	0
novel_circ_0002872	2	43080816	43093203	58.9994	0	114.253	0	64.2364	0
novel_circ_0002873	2	43688246	43688539	137.665	68.1663	0	141.443	0	303.321
novel_circ_0002874	2	43688246	43702405	0	204.499	0	0	160.591	0
novel_circ_0002875	2	44582826	44591456	393.329	204.499	228.506	282.885	353.3	581.366
novel_circ_0000536	14	15230305	15232896	78.6658	0	0	0	0	75.8303
novel_circ_0002444	2	107716036	107720826	176.998	170.416	285.633	212.164	353.3	454.982
novel_circ_0004754	5	9762648	9765711	0	238.582	0	188.59	481.773	252.768
novel_circ_0003188	2	98405551	98411205	58.9994	68.1663	0	0	0	0
novel_circ_0002980	2	59783143	59790131	58.9994	0	0	0	0	0
novel_circ_0004598	5	39016673	39022915	0	0	0	94.2951	0	0
novel_circ_0000530	14	15114553	15117790	157.332	68.1663	0	70.7214	224.827	176.937
novel_circ_0002982	2	60366320	60370217	176.998	408.998	114.253	259.312	417.537	202.214
novel_circ_0004836	6	17228193	17236368	78.6658	0	0	0	0	126.384
novel_circ_0005550	9	15621927	15630480	0	102.249	0	117.869	64.2364	50.5536
novel_circ_0002983	2	60491951	60498677	137.665	0	0	0	0	0
novel_circ_0004058	4	20335680	20337502	196.665	340.832	114.253	94.2951	0	0
novel_circ_0004059	4	20345734	20355268	98.3323	102.249	0	0	192.709	101.107
novel_circ_0005554	9	15664947	15669104	0	68.1663	0	0	0	0
novel_circ_0004054	4	20324908	20326310	0	0	0	0	0	75.8303
novel_circ_0002984	2	61153151	61179555	0	68.1663	0	117.869	0	0
novel_circ_0004056	4	20334415	20335518	491.661	272.665	0	47.1476	0	151.661
novel_circ_0004050	4	20038584	20039289	0	68.1663	0	0	0	0
novel_circ_0004051	4	20311752	20312615	0	0	0	0	0	101.107
novel_circ_0004052	4	20324468	20325092	98.3323	0	0	0	0	50.5536
novel_circ_0002739	2	20023675	20025730	0	0	0	0	160.591	126.384
novel_circ_0002919	2	49898535	49915026	117.999	238.582	0	0	224.827	176.937
novel_circ_0002918	2	49898535	49910669	78.6658	0	0	0	0	0
novel_circ_0002917	2	49898535	49899141	0	340.832	0	0	0	151.661
novel_circ_0002916	2	49858201	49859549	0	0	0	0	224.827	0
novel_circ_0005635	9	3900753	3903062	0	136.333	0	0	0	0
novel_circ_0002738	2	20019396	20025730	78.6658	0	0	94.2951	64.2364	252.768
novel_circ_0002913	2	49280436	49283412	0	68.1663	0	0	0	151.661
novel_circ_0002911	2	48975057	49000349	98.3323	204.499	0	424.328	0	101.107
novel_circ_0004833	6	1714713	1729667	0	0	0	0	0	75.8303
novel_circ_0005101	7	26225008	26225483	294.997	852.079	342.759	1037.25	610.246	530.812
novel_circ_0004830	6	17012251	17016334	314.663	170.416	0	0	96.3546	252.768
novel_circ_0002736	2	1992942	1993476	39.3329	0	0	0	0	0
novel_circ_0004831	6	17012251	17021855	98.3323	272.665	0	47.1476	160.591	176.937
novel_circ_0005102	7	26498416	26509950	98.3323	102.249	114.253	117.869	353.3	303.321
novel_circ_0004935	6	31891372	31892396	117.999	170.416	0	0	64.2364	202.214
novel_circ_0001336	1	167112023	167121403	0	0	0	70.7214	192.709	50.5536
novel_circ_0001337	1	167121098	167121403	0	0	0	94.2951	64.2364	0
novel_circ_0004934	6	31883932	31892396	78.6658	0	0	0	0	0
novel_circ_0001333	1	167058848	167070107	0	0	0	0	0	50.5536
novel_circ_0001330	1	1668811	1673502	314.663	306.748	171.38	235.738	1348.96	935.241
novel_circ_0001331	1	1670104	1673502	98.3323	102.249	171.38	94.2951	0	75.8303
novel_circ_0004933	6	31878071	31906960	98.3323	68.1663	0	188.59	289.064	101.107
novel_circ_0004596	5	38516330	38517077	196.665	102.249	0	0	128.473	0
novel_circ_0001338	1	167121098	167121585	0	0	342.759	636.492	0	0
novel_circ_0001339	1	167178602	167184793	275.33	0	628.392	259.312	289.064	707.75
novel_circ_0005123	7	28107240	28108569	766.992	443.081	971.151	495.05	931.428	733.027
novel_circ_0002593	2	13023854	13038970	0	0	0	70.7214	0	0
novel_circ_0005121	7	27890323	27898636	0	0	0	188.59	0	0
novel_circ_0005120	7	27888041	27888471	117.999	68.1663	171.38	0	0	50.5536
novel_circ_0005127	7	30637493	30640131	0	0	0	0	0	75.8303
novel_circ_0004931	6	31878071	31891447	1120.99	1397.41	742.645	1107.97	1541.67	707.75
novel_circ_0005125	7	30584703	30585973	648.993	579.414	228.506	1037.25	578.128	884.687
novel_circ_0002592	2	13023854	13029562	216.331	0	0	212.164	64.2364	0
novel_circ_0005129	7	31105385	31126024	98.3323	0	0	0	0	176.937
novel_circ_0005128	7	31105385	31110044	58.9994	102.249	0	165.017	0	151.661
novel_circ_0000821	17	9950599	9962206	0	136.333	0	0	0	0
novel_circ_0000820	17	9900195	9922512	58.9994	0	0	0	0	0
novel_circ_0000823	17	9955516	9977768	137.665	102.249	0	70.7214	0	176.937
novel_circ_0000822	17	9950599	9977768	157.332	68.1663	0	70.7214	0	252.768
novel_circ_0000825	18	10317027	10319264	117.999	0	0	0	0	0
novel_circ_0000827	18	10457150	10457736	0	0	0	141.443	0	0
novel_circ_0000829	18	10688790	10691395	0	0	0	70.7214	0	0
novel_circ_0000828	18	10658442	10665039	0	0	114.253	94.2951	64.2364	0
novel_circ_0001248	1	146066691	146070160	9597.23	11349.7	16338.2	6176.33	5909.75	7026.95
novel_circ_0001249	1	146066695	146070160	452.329	340.832	571.265	306.459	224.827	176.937
novel_circ_0001243	1	146010707	146012722	78.6658	0	0	0	0	0
novel_circ_0001241	1	146001052	146012722	216.331	204.499	742.645	94.2951	160.591	227.491
novel_circ_0003206	30	1064628	1066161	78.6658	170.416	0	235.738	128.473	0
novel_circ_0001247	1	146056008	146070160	78.6658	0	0	117.869	0	75.8303
novel_circ_0001488	1	186552475	186554069	393.329	0	285.633	94.2951	0	0
novel_circ_0001489	1	186733362	186740055	0	0	0	70.7214	0	0
novel_circ_0004939	6	32244506	32245118	98.3323	0	228.506	70.7214	192.709	0
novel_circ_0001482	1	181980520	181997522	0	68.1663	0	0	0	101.107
novel_circ_0000852	18	4220366	4222121	0	102.249	0	0	0	0
novel_circ_0001485	1	186496521	186497148	117.999	136.333	0	0	0	0
novel_circ_0001487	1	186544986	186549656	0	0	0	117.869	0	0
novel_circ_0003147	2	89285457	89295145	0	0	0	0	96.3546	0
novel_circ_0002598	2	13064114	13074092	0	0	0	141.443	0	0
novel_circ_0000420	13	16613102	16617386	0	0	0	165.017	0	50.5536
novel_circ_0003145	2	89172538	89177919	255.664	204.499	0	518.623	192.709	176.937
novel_circ_0001462	1	180488355	180498674	0	0	0	0	96.3546	0
novel_circ_0000014	10	12773526	12779723	39.3329	0	0	0	0	0
novel_circ_0001460	1	180411820	180412987	58.9994	0	0	117.869	0	0
novel_circ_0001461	1	180425448	180427746	0	0	0	212.164	0	0
novel_circ_0001466	1	180908355	180912260	0	0	0	0	128.473	75.8303
novel_circ_0001467	1	180908355	180912265	0	0	1942.3	542.197	1638.03	1238.56
novel_circ_0001464	1	180491056	180498674	216.331	0	0	235.738	0	0
novel_circ_0001465	1	180543604	180547559	78.6658	0	0	47.1476	0	0
novel_circ_0001469	1	180943253	180957853	0	0	0	70.7214	0	0
novel_circ_0002686	2	148659901	148670815	98.3323	136.333	0	94.2951	128.473	126.384
novel_circ_0002685	2	148411073	148412596	117.999	0	0	0	96.3546	0
novel_circ_0002684	2	148410089	148411168	0	0	0	0	64.2364	0
novel_circ_0001798	1	56789942	56795040	39.3329	0	0	0	0	0
novel_circ_0001799	1	56851259	56853917	0	102.249	0	0	0	0
novel_circ_0001068	1	1175328	1179051	0	0	0	0	0	101.107
novel_circ_0002680	2	145993085	145994831	98.3323	0	0	0	0	0
novel_circ_0001794	1	56695731	56708951	39.3329	0	0	94.2951	0	0
novel_circ_0001795	1	56698086	56701553	0	0	0	0	64.2364	0
novel_circ_0001796	1	56698086	56708951	0	0	0	0	96.3546	75.8303
novel_circ_0001065	1	116081420	116083480	137.665	0	0	94.2951	128.473	75.8303
novel_circ_0001062	1	116064626	116069971	0	170.416	0	0	0	0
novel_circ_0001060	1	1151233	1164072	58.9994	0	0	0	0	0
novel_circ_0001061	1	115735696	115737069	137.665	0	0	117.869	160.591	0
novel_circ_0002045	20	10948265	10994341	98.3323	306.748	0	1084.39	417.537	252.768
novel_circ_0002044	20	10948265	10963273	452.329	204.499	285.633	353.607	224.827	101.107
novel_circ_0002047	20	11219058	11228634	412.996	238.582	171.38	141.443	192.709	202.214
novel_circ_0002046	20	10989559	10994341	0	0	0	141.443	0	0
novel_circ_0002041	20	10444505	10449893	137.665	340.832	742.645	165.017	224.827	0
novel_circ_0000012	10	12762663	12768617	0	0	0	0	0	126.384
novel_circ_0002043	20	1082266	1101802	78.6658	0	0	0	0	0
novel_circ_0002042	20	1048745	1049115	0	0	0	47.1476	0	0
novel_circ_0002049	20	13114151	13117537	98.3323	0	0	0	0	0
novel_circ_0002048	20	11988070	11989485	137.665	0	0	0	0	0
novel_circ_0005019	7	11357494	11358372	0	238.582	0	165.017	353.3	0
novel_circ_0005018	7	11260796	11262175	176.998	204.499	114.253	0	0	227.491
novel_circ_0003796	3	54133284	54137617	0	306.748	0	47.1476	0	75.8303
novel_circ_0003797	3	54216388	54220399	1179.99	1056.58	914.025	471.476	706.6	960.518
novel_circ_0003795	3	52769626	52770868	0	0	0	70.7214	0	0
novel_circ_0003792	3	52142836	52161475	78.6658	0	0	0	96.3546	126.384
novel_circ_0003793	3	52160208	52161475	58.9994	102.249	285.633	0	256.946	126.384
novel_circ_0003790	3	52059241	52059824	0	0	0	94.2951	0	0
novel_circ_0003798	3	54216388	54229902	0	68.1663	0	0	0	0
novel_circ_0003799	3	54903246	54904689	0	0	0	47.1476	0	0
novel_circ_0002268	25	2400514	2407351	0	102.249	0	0	0	0
novel_circ_0000759	17	1169002	1170574	0	136.333	0	0	0	0
novel_circ_0002265	25	1836720	1837026	0	0	0	0	128.473	0
novel_circ_0002264	25	1815201	1816325	137.665	0	0	1249.41	160.591	0
novel_circ_0000755	17	10588041	10597347	0	0	0	0	0	101.107
novel_circ_0003148	2	89308735	89314440	0	0	0	0	0	101.107
novel_circ_0002261	25	1312910	1314478	0	0	0	0	0	75.8303
novel_circ_0002260	25	1312910	1313510	0	0	0	47.1476	128.473	0
novel_circ_0002263	25	1811555	1816325	275.33	272.665	171.38	1862.33	0	126.384
novel_circ_0000750	17	10265886	10287424	196.665	0	0	0	64.2364	202.214
novel_circ_0002469	2	110265393	110268785	0	0	0	0	0	75.8303
novel_circ_0001663	1	36581810	36585187	39.3329	0	0	165.017	0	101.107
novel_circ_0001667	1	3748642	3756606	235.997	443.081	114.253	306.459	610.246	429.705
novel_circ_0001668	1	3765649	3770069	0	0	0	117.869	160.591	0
novel_circ_0001669	1	3767906	3770069	117.999	0	0	400.754	192.709	0
novel_circ_0002461	2	109473217	109486770	0	0	228.506	70.7214	160.591	50.5536
novel_circ_0002460	2	109473217	109475163	0	0	0	70.7214	0	0
novel_circ_0005307	8	18995149	18995827	511.328	0	0	0	0	0
novel_circ_0005306	8	18995149	18995823	216.331	0	0	0	0	0
novel_circ_0005305	8	18994987	18996011	78.6658	0	0	0	0	0
novel_circ_0002464	2	1095367	1102316	78.6658	204.499	0	141.443	192.709	227.491
novel_circ_0003406	3	104719455	104726038	137.665	170.416	457.012	235.738	449.655	0
novel_circ_0003407	3	104759972	104764754	216.331	204.499	285.633	495.05	192.709	480.259
novel_circ_0003405	3	104644977	104655859	0	0	171.38	0	128.473	0
novel_circ_0003402	3	104640859	104646345	157.332	170.416	0	188.59	256.946	227.491
novel_circ_0003403	3	104640859	104655859	39.3329	0	0	0	0	0
novel_circ_0003409	3	104768155	104773213	412.996	443.081	514.139	330.033	738.718	303.321
novel_circ_0004524	5	26601983	26602989	0	0	0	0	128.473	0
novel_circ_0004525	5	267358	267727	0	0	0	0	96.3546	0
novel_circ_0000439	13	18866957	18869946	157.332	0	0	141.443	96.3546	202.214
novel_circ_0004526	5	267794	268288	570.327	579.414	799.771	282.885	289.064	657.196
novel_circ_0002311	26	645617	647781	78.6658	0	0	0	0	0
novel_circ_0002310	26	5552593	5552982	157.332	0	0	0	0	0
novel_circ_0002312	26	658647	659308	39.3329	0	0	0	0	0
novel_circ_0002315	26	85877	87753	58.9994	0	285.633	0	0	75.8303
novel_circ_0002314	26	779149	779872	0	0	228.506	212.164	64.2364	75.8303
novel_circ_0002317	27	2365536	2370709	0	0	399.886	0	0	0
novel_circ_0002316	27	2277920	2278653	39.3329	102.249	0	188.59	0	126.384
novel_circ_0002319	27	3740704	3741132	0	238.582	0	165.017	0	0
novel_circ_0001931	1	7385701	7391609	412.996	306.748	0	235.738	0	202.214
novel_circ_0003224	30	538735	540606	58.9994	102.249	171.38	117.869	0	75.8303
novel_circ_0001933	1	74596140	74597285	39.3329	170.416	171.38	47.1476	0	0
novel_circ_0001934	1	74626169	74633080	294.997	238.582	0	141.443	192.709	50.5536
novel_circ_0001935	1	75034532	75036982	0	0	0	0	0	50.5536
novel_circ_0001936	1	75058506	75065296	0	0	0	0	0	151.661
novel_circ_0001001	1	106399433	106400162	0	0	0	188.59	0	0
novel_circ_0003318	33	6206886	6214353	0	136.333	0	212.164	192.709	101.107
novel_circ_0004523	5	26475504	26486031	0	68.1663	0	0	0	0
novel_circ_0003316	33	6197507	6214353	0	0	114.253	165.017	0	0
novel_circ_0003317	33	6201259	6207011	0	0	0	165.017	0	0
novel_circ_0000858	18	4922124	4923375	0	0	0	0	0	50.5536
novel_circ_0000689	15	816313	821385	58.9994	102.249	171.38	212.164	289.064	328.598
novel_circ_0000688	15	814443	827474	39.3329	0	0	0	0	0
novel_circ_0000685	15	814443	821881	98.3323	0	0	0	0	0
novel_circ_0000684	15	814443	821385	0	0	0	47.1476	0	126.384
novel_circ_0000687	15	814443	825127	353.996	0	285.633	165.017	224.827	202.214
novel_circ_0000686	15	814443	823800	117.999	68.1663	0	47.1476	0	101.107
novel_circ_0000681	15	7828611	7830616	58.9994	0	0	117.869	0	0
novel_circ_0000680	15	7822398	7824332	373.663	238.582	228.506	94.2951	706.6	328.598
novel_circ_0000683	15	814443	816409	294.997	306.748	0	353.607	160.591	50.5536
novel_circ_0000682	15	7891819	7895604	117.999	0	0	0	0	0
novel_circ_0000537	14	15378509	15379034	78.6658	204.499	0	70.7214	224.827	0
novel_circ_0004942	6	33009882	33014795	0	0	0	188.59	0	0
novel_circ_0005036	7	15617863	15641474	137.665	136.333	0	0	289.064	176.937
novel_circ_0001808	1	60286982	60287346	0	0	0	117.869	192.709	0
novel_circ_0001809	1	60461964	60469287	0	0	0	94.2951	64.2364	0
novel_circ_0004838	6	17228193	17255439	0	0	0	0	0	75.8303
novel_circ_0004943	6	33166336	33168062	176.998	68.1663	228.506	471.476	321.182	176.937
novel_circ_0001804	1	59714664	59720574	196.665	238.582	228.506	117.869	128.473	101.107
novel_circ_0001805	1	59718274	59720574	0	68.1663	0	47.1476	0	0
novel_circ_0001806	1	59966229	59968898	58.9994	0	0	0	0	0
novel_circ_0001800	1	56932512	56949852	0	0	0	0	0	50.5536
novel_circ_0001801	1	56932512	56949904	196.665	306.748	114.253	141.443	160.591	50.5536
novel_circ_0001802	1	56938301	56949904	471.995	545.331	399.886	589.345	674.482	530.812
novel_circ_0001803	1	56976364	56987388	1061.99	749.83	571.265	872.23	1220.49	1137.46
novel_circ_0003132	2	85673461	85673900	707.992	1056.58	2627.82	2050.92	1284.73	1263.84
novel_circ_0003130	2	8558114	8576671	0	0	0	0	128.473	0
novel_circ_0005836	Z	34180784	34184568	0	0	0	47.1476	0	0
novel_circ_0003137	2	8746306	8747792	0	0	285.633	0	0	0
novel_circ_0005833	Z	31686811	31697919	98.3323	102.249	0	0	0	0
novel_circ_0003135	2	870913	871908	0	0	0	259.312	96.3546	50.5536
novel_circ_0003138	2	8746306	8750639	1455.32	443.081	1199.66	4455.45	931.428	1440.78
novel_circ_0003139	2	8746306	8759581	0	0	0	235.738	0	0
novel_circ_0005838	Z	34225076	34231686	176.998	715.746	742.645	589.345	321.182	505.536
novel_circ_0004947	6	33727686	33731028	117.999	170.416	0	70.7214	96.3546	176.937
novel_circ_0003519	3	16728375	16730117	137.665	204.499	0	188.59	0	303.321
novel_circ_0004945	6	33581679	33588236	432.662	340.832	342.759	165.017	289.064	808.857
novel_circ_0004230	4	50400580	50401377	196.665	136.333	0	0	0	126.384
novel_circ_0004231	4	50400823	50401377	157.332	170.416	457.012	259.312	128.473	176.937
novel_circ_0004232	4	50401174	50401377	98.3323	0	0	0	128.473	126.384
novel_circ_0004233	4	50401174	50401592	137.665	0	0	0	0	0
novel_circ_0004234	4	50560010	50593454	0	0	0	188.59	160.591	0
novel_circ_0004235	4	50835856	50838415	98.3323	0	0	0	0	0
novel_circ_0004237	4	50840254	50844052	78.6658	0	0	0	0	151.661
novel_circ_0004238	4	50840254	50845936	98.3323	0	0	0	224.827	0
novel_circ_0004239	4	50844051	50844601	0	102.249	0	0	0	0
novel_circ_0004948	6	3380326	3383523	117.999	0	228.506	94.2951	224.827	176.937
novel_circ_0004949	6	33904068	33912331	0	0	0	165.017	0	0
novel_circ_0002028	1	97732	99118	58.9994	0	0	0	0	0
novel_circ_0002763	2	233330	246102	0	0	0	0	0	101.107
novel_circ_0000229	11	3519843	3525783	216.331	102.249	0	70.7214	0	75.8303
novel_circ_0000223	11	2348576	2371516	3343.3	2726.65	4398.74	2380.95	3115.46	3184.87
novel_circ_0000222	11	2348576	2371485	1946.98	2453.99	3256.21	2121.64	1959.21	2224.36
novel_circ_0000220	11	19836990	19838950	0	68.1663	0	47.1476	0	126.384
novel_circ_0000227	11	310109	313979	0	68.1663	0	0	0	0
novel_circ_0000226	11	2516699	2519289	314.663	170.416	0	212.164	160.591	379.152
novel_circ_0000225	11	2366660	2371516	0	0	171.38	0	0	0
novel_circ_0000326	12	19855761	19857824	0	68.1663	0	0	0	0
novel_circ_0000324	12	19764379	19768331	255.664	238.582	0	188.59	321.182	353.875
novel_circ_0000325	12	19775718	19778067	0	0	0	141.443	0	0
novel_circ_0005949	Z	68866372	68881830	98.3323	0	0	0	0	0
novel_circ_0005948	Z	68866372	68872952	589.994	579.414	628.392	117.869	192.709	328.598
novel_circ_0000320	12	19014046	19016223	255.664	204.499	914.025	1791.61	192.709	556.089
novel_circ_0000321	12	19639643	19640595	0	0	0	70.7214	0	0
novel_circ_0005945	Z	66666619	66667028	747.325	1124.74	1599.54	188.59	835.073	1137.46
novel_circ_0005944	Z	66617672	66623402	0	0	0	70.7214	0	0
novel_circ_0005947	Z	68866372	68866976	373.663	579.414	0	0	513.891	353.875
novel_circ_0005946	Z	66849071	66850644	0	0	0	0	96.3546	101.107
novel_circ_0005940	Z	65295070	65295869	98.3323	170.416	0	94.2951	64.2364	101.107
novel_circ_0005943	Z	66463736	66468749	176.998	68.1663	0	0	128.473	0
novel_circ_0005942	Z	66460670	66468749	314.663	102.249	171.38	141.443	0	101.107
novel_circ_0005493	8	7656243	7674897	117.999	68.1663	0	0	385.418	0
novel_circ_0005492	8	7642174	7674897	137.665	68.1663	0	235.738	192.709	480.259
novel_circ_0005490	8	7642174	7645784	157.332	136.333	0	636.492	64.2364	101.107
novel_circ_0005496	8	7725025	7725391	0	0	0	377.181	160.591	101.107
novel_circ_0005495	8	7669129	7674897	78.6658	0	285.633	212.164	128.473	0
novel_circ_0005494	8	7662284	7669240	0	136.333	0	165.017	128.473	202.214
novel_circ_0005984	Z	8928301	8934833	648.993	715.746	1199.66	1060.82	578.128	1061.62
novel_circ_0000679	15	773889	794844	412.996	136.333	0	330.033	128.473	505.536
novel_circ_0004090	4	2420961	2423076	0	0	0	117.869	0	0
novel_circ_0004092	4	25233384	25235035	117.999	0	0	0	96.3546	0
novel_circ_0004304	4	66783608	66789536	334.33	408.998	0	94.2951	0	252.768
novel_circ_0004093	4	25350807	25351774	78.6658	68.1663	228.506	165.017	0	101.107
novel_circ_0004300	4	66374794	66378220	0	0	0	47.1476	0	0
novel_circ_0004301	4	66507665	66518358	0	0	0	70.7214	0	0
novel_circ_0004302	4	66610949	66614669	334.33	136.333	399.886	141.443	128.473	101.107
novel_circ_0004303	4	66783608	66789425	58.9994	0	0	0	0	151.661
novel_circ_0004094	4	25497345	25499037	137.665	0	114.253	0	128.473	101.107
novel_circ_0004309	4	68751086	68773978	39.3329	0	0	0	0	0
novel_circ_0002867	2	42742749	42744369	530.994	477.164	4513	447.902	1445.32	454.982
novel_circ_0000123	10	5832053	5833513	117.999	0	0	0	192.709	0
novel_circ_0002865	2	42098753	42104884	0	102.249	0	0	0	0
novel_circ_0002864	2	41851178	41853509	0	136.333	171.38	0	0	0
novel_circ_0002863	2	41835786	41838424	98.3323	0	0	117.869	192.709	0
novel_circ_0002862	2	41235751	41257917	0	68.1663	285.633	0	0	0
novel_circ_0002860	2	40985887	40987688	2871.3	2351.74	1142.53	2215.94	2376.75	1845.2
novel_circ_0004048	4	19958378	19962536	58.9994	0	0	0	0	0
novel_circ_0002869	2	42742749	42745092	176.998	170.416	228.506	0	0	0
novel_circ_0002868	2	42742749	42745038	727.659	545.331	3313.34	471.476	321.182	101.107
novel_circ_0001415	1	171857239	171858232	216.331	511.247	0	400.754	321.182	176.937
novel_circ_0000777	17	6037752	6042570	0	0	0	188.59	0	50.5536
novel_circ_0005540	9	15025654	15026201	0	0	0	0	0	101.107
novel_circ_0005543	9	15572555	15582421	0	0	0	47.1476	0	707.75
novel_circ_0000776	17	5692818	5693509	0	102.249	0	0	0	0
novel_circ_0005545	9	15573350	15582421	2497.64	1976.82	1428.16	1603.02	2633.69	2426.57
novel_circ_0005544	9	15573350	15579084	0	0	0	141.443	0	0
novel_circ_0005546	9	1557616	1559217	255.664	204.499	342.759	330.033	192.709	0
novel_circ_0005549	9	15621927	15623455	294.997	204.499	685.518	47.1476	224.827	328.598
novel_circ_0005548	9	15610317	15623455	196.665	170.416	0	353.607	256.946	202.214
novel_circ_0000030	10	16862055	16862600	0	0	0	282.885	224.827	176.937
novel_circ_0000031	10	17038261	17039683	117.999	0	0	0	0	0
novel_circ_0000036	10	17383987	17387418	137.665	272.665	399.886	259.312	224.827	202.214
novel_circ_0000037	10	17383987	17389061	39.3329	0	0	0	0	0
novel_circ_0000034	10	17242400	17242946	373.663	545.331	0	565.771	321.182	252.768
novel_circ_0000035	10	17346586	17354181	78.6658	0	0	117.869	0	0
novel_circ_0005672	KZ626826.1	6240	7526	78.6658	102.249	0	0	96.3546	202.214
novel_circ_0005670	9	9648067	9650053	0	102.249	0	70.7214	0	0
novel_circ_0002956	2	56220840	56245993	0	0	0	0	96.3546	0
novel_circ_0000779	17	6083984	6091237	1396.32	1533.74	2399.31	2121.64	2440.98	3235.43
novel_circ_0004988	6	5109173	5119203	0	170.416	0	0	0	0
novel_circ_0000778	17	6073785	6091237	294.997	408.998	0	330.033	353.3	682.473
novel_circ_0001324	1	16380660	16405824	98.3323	0	0	70.7214	160.591	0
novel_circ_0001326	1	1661621	1673502	0	0	0	0	0	75.8303
novel_circ_0001321	1	1635033	1636613	157.332	102.249	0	165.017	96.3546	252.768
novel_circ_0001329	1	1665079	1667809	0	0	0	0	0	176.937
novel_circ_0001328	1	1663891	1667809	353.996	511.247	0	212.164	449.655	480.259
novel_circ_0005156	7	36692375	36696035	0	0	0	0	0	75.8303
novel_circ_0005157	7	36692375	36697797	157.332	0	0	70.7214	0	0
novel_circ_0005154	7	36688332	36692534	78.6658	0	0	0	64.2364	202.214
novel_circ_0005155	7	36688332	36696035	0	0	0	0	0	101.107
novel_circ_0005152	7	36066555	36079100	98.3323	102.249	114.253	0	0	101.107
novel_circ_0005153	7	36076635	36079100	0	0	0	141.443	0	0
novel_circ_0005150	7	35146971	35148450	98.3323	102.249	457.012	0	192.709	151.661
novel_circ_0002440	2	107617683	107631181	39.3329	102.249	0	165.017	0	126.384
novel_circ_0005158	7	36695863	36697797	511.328	477.164	571.265	306.459	481.773	278.045
novel_circ_0005159	7	4377680	4378509	393.329	0	0	0	0	0
novel_circ_0000810	17	9411418	9426425	1337.32	1090.66	1313.91	636.492	1027.78	1339.67
novel_circ_0005324	8	19197160	19204634	98.3323	204.499	0	0	0	0
novel_circ_0003468	3	109796880	109801958	432.662	545.331	114.253	589.345	1220.49	454.982
novel_circ_0000818	17	968487	991286	58.9994	0	0	0	0	0
novel_circ_0000916	19	5189681	5191512	1986.31	2283.57	1313.91	1933.05	1702.26	1819.93
novel_circ_0002112	21	3122687	3126579	39.3329	136.333	0	0	0	0
novel_circ_0005248	8	14222294	14229099	1415.98	477.164	514.139	259.312	1092.02	808.857
novel_circ_0001251	1	146145634	146159139	98.3323	0	0	0	0	0
novel_circ_0001253	1	146324029	146327773	0	136.333	228.506	0	96.3546	75.8303
novel_circ_0001252	1	146291720	146303073	255.664	306.748	399.886	212.164	0	101.107
novel_circ_0001255	1	146362645	146366958	137.665	102.249	0	117.869	64.2364	202.214
novel_circ_0001254	1	146343381	146344847	58.9994	0	0	0	0	0
novel_circ_0001256	1	146498058	146498555	0	0	0	70.7214	0	0
novel_circ_0002449	2	107760971	107787674	98.3323	0	171.38	141.443	256.946	278.045
novel_circ_0005792	Z	22734527	22738220	0	0	0	0	0	75.8303
novel_circ_0005795	Z	22857386	22862284	0	0	0	117.869	0	0
novel_circ_0001499	1	18939521	18941749	58.9994	0	0	0	0	0
novel_circ_0001498	1	189056246	189073546	0	0	0	70.7214	0	0
novel_circ_0005798	Z	24018439	24021954	0	0	0	0	0	75.8303
novel_circ_0001496	1	188915369	188917898	412.996	783.913	171.38	471.476	513.891	505.536
novel_circ_0001495	1	188915369	188917869	275.33	0	228.506	70.7214	0	328.598
novel_circ_0001494	1	188913517	188916379	39.3329	0	0	0	0	75.8303
novel_circ_0001492	1	187362208	187363554	412.996	238.582	342.759	518.623	385.418	404.428
novel_circ_0001490	1	186783190	186787610	294.997	477.164	399.886	282.885	289.064	631.92
novel_circ_0002565	2	127664087	127682046	0	0	0	117.869	128.473	0
novel_circ_0005242	8	13756801	13773904	235.997	511.247	0	117.869	96.3546	126.384
novel_circ_0000118	10	4955048	4965105	58.9994	0	0	70.7214	0	0
novel_circ_0002563	2	127624615	127627773	0	0	0	0	64.2364	75.8303
novel_circ_0001471	1	181440298	181449573	216.331	0	0	0	128.473	0
novel_circ_0001470	1	181440298	181440755	78.6658	102.249	0	0	0	75.8303
novel_circ_0001473	1	181469866	181477588	0	102.249	0	0	0	50.5536
novel_circ_0001472	1	181440298	181457919	78.6658	0	0	0	0	0
novel_circ_0001475	1	181559067	181562126	0	68.1663	0	0	0	0
novel_circ_0001474	1	181559064	181562126	157.332	0	0	0	0	0
novel_circ_0001477	1	181603484	181608796	609.66	443.081	628.392	377.181	289.064	101.107
novel_circ_0001476	1	181559671	181562126	491.661	443.081	457.012	495.05	353.3	176.937
novel_circ_0001479	1	181658398	181658629	39.3329	0	0	0	0	0
novel_circ_0001478	1	181624605	181630259	98.3323	0	171.38	0	0	176.937
novel_circ_0002784	2	245936	250028	0	136.333	342.759	0	0	0
novel_circ_0002293	26	3249491	3255826	0	0	0	94.2951	0	0
novel_circ_0002782	2	2426903	2432990	117.999	204.499	114.253	0	385.418	101.107
novel_circ_0002783	2	2427975	2432990	137.665	238.582	0	282.885	192.709	50.5536
novel_circ_0002780	2	24196516	24200342	137.665	204.499	0	165.017	0	75.8303
novel_circ_0002781	2	2426417	2432990	0	136.333	0	0	96.3546	0
novel_circ_0002678	2	145802988	145822300	255.664	136.333	0	0	0	278.045
novel_circ_0002679	2	145810183	145822300	78.6658	0	0	0	192.709	151.661
novel_circ_0004559	5	3223418	3242009	0	0	0	94.2951	0	0
novel_circ_0001075	1	119630546	119631662	629.327	374.915	285.633	1296.56	738.718	707.75
novel_circ_0004554	5	30962623	30969421	334.33	340.832	171.38	117.869	64.2364	50.5536
novel_circ_0001077	1	119708646	119717087	137.665	0	0	165.017	224.827	75.8303
novel_circ_0001076	1	119678700	119679412	0	0	0	353.607	0	0
novel_circ_0004551	5	30233334	30234948	0	0	0	70.7214	0	50.5536
novel_circ_0001070	1	1181498	1182099	668.66	613.497	1599.54	1202.26	706.6	859.411
novel_circ_0004553	5	30954491	30969421	39.3329	0	0	47.1476	0	0
novel_circ_0001072	1	1193417	1199911	216.331	170.416	171.38	282.885	160.591	101.107
novel_circ_0001783	1	54813865	54816743	176.998	0	0	0	96.3546	252.768
novel_circ_0001782	1	54772791	54777239	78.6658	136.333	0	0	0	0
novel_circ_0001781	1	54712508	54713239	58.9994	0	0	0	0	0
novel_circ_0001780	1	54587218	54589933	0	0	0	0	96.3546	0
novel_circ_0001787	1	56406436	56415528	0	68.1663	285.633	0	0	75.8303
novel_circ_0001786	1	56406436	56410392	0	0	0	94.2951	96.3546	0
novel_circ_0001785	1	55740933	55744237	0	0	0	0	96.3546	0
novel_circ_0001784	1	55451145	55455472	412.996	783.913	342.759	235.738	224.827	404.428
novel_circ_0002071	20	5791260	5806353	0	0	0	141.443	0	0
novel_circ_0001789	1	56565904	56570647	78.6658	0	0	0	0	0
novel_circ_0001788	1	56407813	56415528	0	0	0	165.017	0	75.8303
novel_circ_0002074	20	6382778	6384149	0	0	0	0	0	75.8303
novel_circ_0002076	20	707549	708607	0	0	0	0	0	126.384
novel_circ_0003340	33	7715532	7716688	0	0	0	70.7214	0	0
novel_circ_0003785	3	51744765	51758949	0	102.249	0	94.2951	96.3546	0
novel_circ_0003784	3	51730961	51758949	78.6658	0	0	0	0	75.8303
novel_circ_0003787	3	51819818	51822580	176.998	408.998	342.759	282.885	224.827	151.661
novel_circ_0003786	3	51744765	51768311	0	102.249	0	0	0	0
novel_circ_0003781	3	51322422	51341368	58.9994	136.333	0	235.738	0	0
novel_circ_0003780	3	51275447	51341368	216.331	0	171.38	259.312	0	176.937
novel_circ_0003783	3	51717885	51731120	39.3329	0	171.38	94.2951	96.3546	0
novel_circ_0003782	3	51504415	51504743	78.6658	0	0	0	0	0
novel_circ_0003789	3	51834236	51848537	0	0	0	0	0	75.8303
novel_circ_0000042	10	17490455	17494269	452.329	170.416	114.253	306.459	578.128	480.259
novel_circ_0002092	20	9597514	9599631	78.6658	0	228.506	0	64.2364	0
novel_circ_0002091	20	9597514	9599473	0	68.1663	114.253	117.869	0	75.8303
novel_circ_0002096	21	1983788	1987366	58.9994	0	0	0	0	0
novel_circ_0002097	21	1983788	1990451	0	0	0	0	64.2364	0
novel_circ_0002094	21	1777251	1791802	39.3329	102.249	0	141.443	0	50.5536
novel_circ_0002098	21	2002981	2007289	39.3329	0	0	0	0	0
novel_circ_0002099	21	211461	211722	0	170.416	0	165.017	0	101.107
novel_circ_0001677	1	3801186	3812779	39.3329	68.1663	0	212.164	0	101.107
novel_circ_0001676	1	3792032	3801382	0	0	0	165.017	0	0
novel_circ_0001675	1	3792032	3801379	39.3329	0	0	235.738	64.2364	126.384
novel_circ_0001674	1	37895820	37897947	373.663	272.665	399.886	495.05	674.482	530.812
novel_circ_0002418	2	102935515	102938295	0	136.333	0	0	0	0
novel_circ_0005379	8	2476804	2477351	176.998	272.665	0	117.869	0	278.045
novel_circ_0002416	2	102486532	102511558	216.331	102.249	0	0	0	227.491
novel_circ_0002414	2	102486532	102491350	2713.97	3340.15	742.645	2451.67	3404.53	2704.62
novel_circ_0002415	2	102486532	102498322	196.665	170.416	0	0	256.946	202.214
novel_circ_0002412	2	102350794	102351370	235.997	374.915	0	0	160.591	353.875
novel_circ_0005373	8	24253074	24266028	432.662	715.746	0	424.328	256.946	75.8303
novel_circ_0002410	2	102336919	102351370	609.66	715.746	399.886	447.902	0	454.982
novel_circ_0001678	1	3801186	3820429	58.9994	0	0	353.607	192.709	151.661
novel_circ_0003415	3	104796748	104797960	0	0	0	0	0	101.107
novel_circ_0003414	3	104794674	104814046	550.661	340.832	1085.4	1131.54	674.482	834.134
novel_circ_0003411	3	104792813	104794831	98.3323	0	0	0	0	0
novel_circ_0003410	3	104773097	104797960	0	0	0	0	128.473	0
novel_circ_0003413	3	104794674	104797960	0	0	114.253	330.033	0	75.8303
novel_circ_0003412	3	104792813	104797960	668.66	306.748	399.886	259.312	417.537	404.428
novel_circ_0001751	1	50138660	50145784	137.665	102.249	0	117.869	0	0
novel_circ_0003419	3	104946022	104947473	5880.27	6271.3	5826.91	6883.55	3308.17	12284.5
novel_circ_0002009	1	93789653	93793040	98.3323	170.416	0	0	128.473	0
novel_circ_0005873	Z	44291379	44323689	0	0	0	188.59	0	0
novel_circ_0002750	2	20679780	20687905	353.996	0	0	518.623	160.591	252.768
novel_circ_0002324	27	3841697	3852643	0	0	171.38	0	0	0
novel_circ_0002325	27	3843596	3848789	0	68.1663	0	0	0	0
novel_circ_0002326	27	3848622	3852643	78.6658	0	0	0	128.473	0
novel_circ_0002327	27	3866547	3869619	0	102.249	171.38	0	0	50.5536
novel_circ_0002320	27	3752958	3753470	0	0	114.253	259.312	0	0
novel_circ_0003238	31	2243433	2244750	216.331	68.1663	228.506	447.902	0	480.259
novel_circ_0002322	27	3834378	3836299	137.665	0	0	0	0	0
novel_circ_0001928	1	73693067	73694890	0	204.499	0	117.869	0	0
novel_circ_0003235	30	962027	962287	0	170.416	0	0	0	0
novel_circ_0001926	1	73308518	73317633	275.33	170.416	285.633	306.459	224.827	682.473
novel_circ_0001923	1	72888896	72939506	1238.99	852.079	742.645	589.345	256.946	429.705
novel_circ_0002329	27	3927830	3930143	0	0	0	188.59	0	0
novel_circ_0001921	1	72888896	72898978	1022.66	783.913	685.518	589.345	0	505.536
novel_circ_0001920	1	72888896	72894189	39.3329	0	0	94.2951	0	75.8303
novel_circ_0002250	24	5584167	5586496	0	0	0	117.869	0	0
novel_circ_0002523	2	123011149	123025412	0	0	0	0	0	101.107
novel_circ_0002252	24	5692754	5693046	176.998	204.499	0	0	0	0
novel_circ_0002521	2	122997738	123006892	98.3323	0	0	0	0	0
novel_circ_0002254	24	95204	101429	78.6658	136.333	0	94.2951	0	0
novel_circ_0002255	24	95204	97779	0	0	0	117.869	0	0
novel_circ_0002256	24	95204	99227	0	0	0	141.443	0	75.8303
novel_circ_0002525	2	124177751	124183336	216.331	340.832	0	165.017	353.3	379.152
novel_circ_0003301	33	5930829	5931790	39.3329	136.333	0	94.2951	0	0
novel_circ_0002259	25	1308305	1309830	0	68.1663	0	259.312	0	0
novel_circ_0005208	8	10647870	10671178	0	0	171.38	47.1476	0	0
novel_circ_0005209	8	10664956	10671178	747.325	988.412	514.139	518.623	224.827	202.214
novel_circ_0004829	6	17011100	17021855	0	0	0	0	0	75.8303
novel_circ_0004828	6	16997989	17016334	176.998	68.1663	0	0	0	0
novel_circ_0004824	6	16267387	16277635	216.331	102.249	0	188.59	96.3546	176.937
novel_circ_0004827	6	16997989	17005138	334.33	170.416	171.38	282.885	224.827	556.089
novel_circ_0004826	6	16997989	17000453	0	0	0	47.1476	64.2364	0
novel_circ_0004823	6	16267387	16271351	78.6658	170.416	0	117.869	0	0
novel_circ_0004822	6	16265723	16271351	0	102.249	0	0	0	0
novel_circ_0001813	1	61812485	61823314	0	0	0	47.1476	0	75.8303
novel_circ_0003120	2	84976975	84979804	0	0	0	70.7214	0	0
novel_circ_0001811	1	60909195	60909488	0	68.1663	0	94.2951	0	0
novel_circ_0001810	1	60719795	60734740	176.998	238.582	0	188.59	0	75.8303
novel_circ_0001817	1	62147455	62157399	0	0	0	730.787	128.473	0
novel_circ_0001816	1	62146831	62156680	0	0	0	0	224.827	0
novel_circ_0001815	1	62133374	62156680	39.3329	0	0	47.1476	0	0
novel_circ_0001814	1	61930583	61935008	314.663	204.499	0	447.902	642.364	303.321
novel_circ_0003129	2	8558114	8568952	373.663	681.663	457.012	424.328	706.6	454.982
novel_circ_0001819	1	63119324	63130482	5191.94	5248.81	3427.59	1862.33	1862.86	2755.17
novel_circ_0001818	1	63119324	63122664	3520.3	4192.23	2856.33	2192.36	2248.27	2906.83
novel_circ_0005804	Z	25533087	25542663	0	0	0	0	0	50.5536
novel_circ_0005770	Z	16833599	16837512	0	0	0	0	160.591	75.8303
novel_circ_0005806	Z	26336646	26342952	235.997	68.1663	457.012	141.443	0	303.321
novel_circ_0005807	Z	26385693	26391867	0	0	0	0	0	75.8303
novel_circ_0005771	Z	16833599	16847036	1042.32	647.58	342.759	141.443	1059.9	859.411
novel_circ_0003245	31	2564817	2565189	235.997	272.665	399.886	188.59	321.182	176.937
novel_circ_0003246	31	2622332	2622812	707.992	306.748	1028.28	2003.77	802.955	631.92
novel_circ_0005642	9	4770327	4771595	0	68.1663	0	0	64.2364	0
novel_circ_0004601	5	39095295	39102668	0	0	285.633	0	0	0
novel_circ_0000786	17	6801940	6811502	0	68.1663	0	0	0	0
novel_circ_0000787	17	7203181	7204280	0	0	0	70.7214	0	101.107
novel_circ_0000780	17	619066	621510	58.9994	0	0	0	0	0
novel_circ_0000781	17	6217209	6227501	117.999	0	114.253	0	0	0
novel_circ_0000783	17	6581340	6589393	137.665	238.582	0	165.017	0	101.107
novel_circ_0000788	17	8162690	8163679	58.9994	0	228.506	0	0	151.661
novel_circ_0003241	31	2287069	2287472	117.999	0	0	0	0	0
novel_circ_0004227	4	50109659	50122809	58.9994	0	0	0	0	75.8303
novel_circ_0004950	6	33906777	33912331	117.999	0	114.253	0	0	0
novel_circ_0004225	4	49666804	49686562	0	0	0	0	96.3546	0
novel_circ_0004224	4	49458556	49475015	0	0	0	165.017	0	0
novel_circ_0004222	4	49191712	49194910	0	0	0	117.869	0	0
novel_circ_0004957	6	34086406	34100954	0	0	171.38	235.738	0	126.384
novel_circ_0004220	4	48319440	48320994	39.3329	0	0	0	0	0
novel_circ_0004959	6	34105348	34116333	39.3329	0	0	0	0	0
novel_circ_0004958	6	34105348	34111418	0	0	0	165.017	0	0
novel_circ_0000581	14	7239041	7247800	0	0	0	0	0	101.107
novel_circ_0004229	4	50285383	50288237	0	0	0	70.7214	64.2364	0
novel_circ_0004228	4	50109659	50123508	314.663	68.1663	0	0	417.537	101.107
novel_circ_0000740	16	2598370	2599206	157.332	647.58	0	282.885	546.009	682.473
novel_circ_0003164	2	96767723	96803469	117.999	136.333	0	0	0	0
novel_circ_0003167	2	969601	970334	157.332	136.333	0	141.443	128.473	151.661
novel_circ_0003166	2	96803009	96803469	0	0	0	0	128.473	75.8303
novel_circ_0003160	2	957112	960996	0	0	0	94.2951	0	0
novel_circ_0003163	2	96767507	96767864	58.9994	0	0	0	0	0
novel_circ_0000258	12	10051470	10058713	0	0	0	70.7214	0	0
novel_circ_0000259	12	1006475	1009847	314.663	374.915	228.506	518.623	513.891	454.982
novel_circ_0000256	12	1001394	1003193	0	0	0	0	0	176.937
novel_circ_0000257	12	1001394	1006597	334.33	272.665	342.759	377.181	289.064	303.321
novel_circ_0003162	2	966129	970334	78.6658	136.333	0	0	289.064	454.982
novel_circ_0000253	11	898646	903808	0	0	0	0	0	50.5536
novel_circ_0000250	11	7871289	7871792	0	0	0	94.2951	0	0
novel_circ_0000251	11	8157393	8169247	0	0	228.506	0	0	0
novel_circ_0000335	12	2703923	2709229	275.33	0	0	0	0	0
novel_circ_0000334	12	2681601	2686893	58.9994	0	0	94.2951	0	0
novel_circ_0000337	12	2911399	2911700	0	102.249	0	0	0	0
novel_circ_0000336	12	2832900	2837535	0	0	228.506	612.918	96.3546	0
novel_circ_0000331	12	20163083	20164314	0	136.333	0	0	0	0
novel_circ_0000330	12	20155683	20164314	39.3329	0	0	0	0	0
novel_circ_0002588	2	129886806	129895151	157.332	0	0	117.869	96.3546	202.214
novel_circ_0002362	27	7863927	7864382	39.3329	0	0	0	0	0
novel_circ_0005970	Z	81843044	81844473	0	0	0	0	0	50.5536
novel_circ_0002363	27	7904326	7905605	0	0	171.38	94.2951	0	151.661
novel_circ_0005975	Z	830236	832872	0	0	0	47.1476	0	0
novel_circ_0005977	Z	831848	835769	589.994	408.998	0	330.033	546.009	278.045
novel_circ_0005978	Z	8673199	8681085	845.658	408.998	856.898	612.918	770.837	859.411
novel_circ_0000903	19	3614667	3618369	39.3329	102.249	0	0	96.3546	0
novel_circ_0003234	30	946297	946516	0	0	0	0	0	50.5536
novel_circ_0004605	5	40950974	40958015	58.9994	102.249	0	141.443	64.2364	75.8303
novel_circ_0000279	12	13943983	13972850	235.997	511.247	171.38	377.181	481.773	303.321
novel_circ_0005229	8	12748245	12750454	0	0	0	0	64.2364	0
novel_circ_0002368	28	1206856	1208000	216.331	204.499	171.38	259.312	96.3546	176.937
novel_circ_0004319	4	69411007	69411775	0	68.1663	0	0	0	0
novel_circ_0004318	4	69347539	69348408	117.999	68.1663	114.253	94.2951	0	75.8303
novel_circ_0002369	28	1210500	1213423	39.3329	0	0	0	0	0
novel_circ_0004312	4	69035576	69040842	550.661	545.331	228.506	47.1476	0	353.875
novel_circ_0004311	4	69031464	69036024	0	0	0	0	64.2364	0
novel_circ_0004310	4	68770268	68773978	98.3323	238.582	0	0	0	50.5536
novel_circ_0004317	4	69340588	69349258	0	68.1663	0	0	0	0
novel_circ_0004316	4	69229562	69229910	0	0	0	0	0	75.8303
novel_circ_0004315	4	69179203	69186781	58.9994	102.249	399.886	330.033	256.946	0
novel_circ_0004314	4	69170657	69186781	78.6658	68.1663	0	47.1476	96.3546	50.5536
novel_circ_0004036	4	1641514	1641947	393.329	443.081	1028.28	188.59	289.064	176.937
novel_circ_0000133	10	7428652	7437060	373.663	545.331	457.012	542.197	835.073	227.491
novel_circ_0002898	2	46394012	46401368	78.6658	0	0	0	0	0
novel_circ_0002899	2	46746315	46750304	157.332	0	171.38	94.2951	353.3	50.5536
novel_circ_0004032	4	15704152	15704692	0	0	0	141.443	0	0
novel_circ_0004033	4	15704496	15709528	0	0	285.633	0	0	0
novel_circ_0004030	4	15603552	15609974	0	0	0	141.443	0	0
novel_circ_0002893	2	4606719	4620583	353.996	340.832	342.759	636.492	192.709	176.937
novel_circ_0002891	2	45931069	45935877	39.3329	0	0	0	0	0
novel_circ_0002894	2	4606719	4620857	58.9994	102.249	0	0	0	50.5536
novel_circ_0002895	2	4606719	4626008	78.6658	136.333	0	117.869	0	0
novel_circ_0004040	4	17766460	17771367	2556.64	2692.57	2227.93	1438	1991.33	1364.95
novel_circ_0004047	4	1974003	1976413	39.3329	0	0	70.7214	0	0
novel_circ_0004046	4	18684078	18688952	334.33	238.582	514.139	0	160.591	126.384
novel_circ_0004044	4	18439745	18447290	58.9994	0	0	0	0	101.107
novel_circ_0005574	9	1793608	1793974	117.999	0	0	0	0	0
novel_circ_0005575	9	1813084	1813371	0	0	0	0	0	126.384
novel_circ_0005576	9	1847525	1847870	393.329	238.582	342.759	0	0	379.152
novel_circ_0005577	9	18611528	18627791	39.3329	0	0	0	0	0
novel_circ_0005570	9	16576999	16579195	0	0	0	0	0	75.8303
novel_circ_0005571	9	17260740	17263089	58.9994	0	0	0	0	0
novel_circ_0005572	9	17653308	17659197	0	0	0	165.017	0	0
novel_circ_0005573	9	17723059	17724392	0	136.333	0	235.738	0	0
novel_circ_0000021	10	13616407	13617326	0	0	0	0	0	75.8303
novel_circ_0000020	10	13595457	13597501	137.665	136.333	171.38	47.1476	192.709	454.982
novel_circ_0000022	10	14808622	14809088	117.999	238.582	0	0	0	0
[truncated: 1,981 more rows]
