# Supplementary material for: Circular RNA profiling revealed an evolutionarily conserved circACACA promotes liver lipid metabolism, oxidative stress, and autophagy disorder in a ceRNA manner
Source: PLoS Genet. 2025 Dec 18;21(12):e1011729. doi: 10.1371/journal.pgen.1011729 (PMC12753083; doi:10.1371/journal.pgen.1011729)
Supplement: S8 Table — (XLSX) [file pgen.1011729.s009.xlsx]

## Sheet: Sheet1
Table S8. All the differentially expressed circRNAs
circRNA_ID	FL readcount	CL readcount	log2FoldChange	P value	Regulation (FL/CL)
novel_circ_0001821	0.66795	30.7213	-5.6344	2.07e-05	down
novel_circ_0005908	0.859901	30.986	-5.1293	2.29e-05	down
novel_circ_0002332	0	14.0946	-6.3656	0.00038465	down
novel_circ_0000038	0	5.15238	-4.9602	0.047789	down
novel_circ_0000424	194.438	317.295	-0.71109	0.03946	down
novel_circ_0000706	0.584079	9.03995	-3.9106	0.025434	down
novel_circ_0001028	0	5.38092	-4.9953	0.026012	down
novel_circ_0001248	217.65	388.314	-0.83043	0.012671	down
novel_circ_0001712	263.333	548.369	-1.0583	0.0015046	down
novel_circ_0001715	15.9694	49.8545	-1.6606	0.0077658	down
novel_circ_0001743	0	6.56832	-5.2823	0.024416	down
novel_circ_0001819	73.6848	145.969	-0.99127	0.017196	down
novel_circ_0002152	0	4.71316	-4.8157	0.040537	down
novel_circ_0002249	0	8.4719	-5.6421	0.0039073	down
novel_circ_0002273	0	5.88028	-5.1088	0.036916	down
novel_circ_0002309	85.6414	226.198	-1.4061	0.0010127	down
novel_circ_0002805	0	5.16567	-4.9427	0.029833	down
novel_circ_0002868	10.3271	47.0482	-2.167	0.008984	down
novel_circ_0002869	0	6.0134	-5.1622	0.016695	down
novel_circ_0002970	0	5.21237	-4.9796	0.045776	down
novel_circ_0003360	11.5996	46.0236	-1.9932	0.019364	down
novel_circ_0003575	0.66795	9.22878	-3.8433	0.029371	down
novel_circ_0003700	0	5.90484	-5.1635	0.031118	down
novel_circ_0003805	0	4.9637	-4.8648	0.037442	down
novel_circ_0003975	0	6.95897	-5.4018	0.017884	down
novel_circ_0003987	12.9394	44.4499	-1.7792	0.0060913	down
novel_circ_0004372	0.584079	10.4337	-4.1204	0.015802	down
novel_circ_0004436	8.27458	33.3955	-1.9846	0.019141	down
novel_circ_0005395	0	4.6576	-4.7846	0.043058	down
novel_circ_0005775	2.31469	21.4802	-3.215	0.014089	down
novel_circ_0005898	0	4.71759	-4.8076	0.042167	down
novel_circ_0000030	7.84874	0	5.3327	0.0070452	up
novel_circ_0000069	17.5863	1.87715	3.4446	0.00604	up
novel_circ_0000137	33.7985	4.12739	2.9229	0.0036987	up
novel_circ_0000193	6.52905	0	5.0687	0.01813	up
novel_circ_0000211	6.55068	0	5.0728	0.034422	up
novel_circ_0000379	6.5764	0	5.0784	0.017732	up
novel_circ_0000437	6.03425	0	4.9535	0.023162	up
novel_circ_0000465	5.41233	0	4.7968	0.03301	up
novel_circ_0000468	616.234	329.11	0.90709	0.02168	up
novel_circ_0000690	5.64753	0	4.8593	0.028677	up
novel_circ_0000693	36.6026	11.3168	1.7329	0.043937	up
novel_circ_0000924	10.1593	0.421651	4.1422	0.019042	up
novel_circ_0000954	116.404	49.449	1.2533	0.030986	up
novel_circ_0000972	1662.34	941.103	0.82222	0.0091885	up
novel_circ_0001021	7.45661	0	5.2599	0.0089155	up
novel_circ_0001189	606.218	285.072	1.0925	0.0019642	up
novel_circ_0001200	37.4089	8.59616	2.0866	0.006853	up
novel_circ_0001315	5.8518	0	4.9072	0.024024	up
novel_circ_0001330	27.5528	8.35891	1.6871	0.048493	up
novel_circ_0001418	18.9706	1.92829	3.1768	0.0062813	up
novel_circ_0001523	9.16019	0	5.5575	0.0037743	up
novel_circ_0001620	5.77592	0	4.8934	0.044889	up
novel_circ_0001979	4.77141	0	4.6158	0.048347	up
novel_circ_0002045	20.6418	4.30908	2.2146	0.045413	up
novel_circ_0002058	13.7423	1.56662	2.9932	0.027181	up
novel_circ_0002085	23.6664	3.82572	2.4921	0.017802	up
novel_circ_0002123	6.25864	0	5.0069	0.039201	up
novel_circ_0002183	9.90923	1.15383	3.4525	0.044086	up
novel_circ_0002404	8.83163	0.632477	3.4817	0.045225	up
novel_circ_0002518	7.16457	0	5.2022	0.010588	up
novel_circ_0002531	60.4348	17.2039	1.7855	0.005596	up
novel_circ_0002950	8.84375	0	5.507	0.0049393	up
novel_circ_0003013	42.048	15.7547	1.4429	0.032878	up
novel_circ_0003617	5.83149	0	4.9027	0.026982	up
novel_circ_0003655	32.0086	11.9068	1.4504	0.04657	up
novel_circ_0003867	22.1807	6.6036	1.8445	0.048059	up
novel_circ_0003910	63.4488	30.1093	1.0682	0.048881	up
novel_circ_0004153	5.42314	0	4.7995	0.031196	up
novel_circ_0004267	16.4141	2.13911	2.8195	0.022121	up
novel_circ_0004444	7.77027	0	5.3192	0.0079588	up
novel_circ_0004716	17.6892	3.5549	2.1946	0.042027	up
novel_circ_0004887	9.66604	0	5.6305	0.0032356	up
novel_circ_0005042	7.32973	0	5.2294	0.01189	up
novel_circ_0005496	7.48904	0	5.2657	0.010017	up
novel_circ_0005661	4.86609	0	4.6423	0.045917	up
novel_circ_0005879	5.17304	0	4.7305	0.037824	up
