# Supplementary material for: Circular RNA profiling revealed an evolutionarily conserved circACACA promotes liver lipid metabolism, oxidative stress, and autophagy disorder in a ceRNA manner
Source: PLoS Genet. 2025 Dec 18;21(12):e1011729. doi: 10.1371/journal.pgen.1011729 (PMC12753083; doi:10.1371/journal.pgen.1011729)
Supplement: S9 Table — (XLSX) [file pgen.1011729.s010.xlsx]

## Sheet: Sheet1
Table S9. Target miRNAs of 8 differentially expressed circRNAs
circRNA ID	source genename	Target miRNA
novel_circ_00009	circACACA	gga-miR-101-2-5p
novel_circ_00009	circACACA	gga-miR-130b-5p
novel_circ_00009	circACACA	gga-miR-132b-5p
novel_circ_00009	circACACA	gga-miR-1564-3p
novel_circ_00009	circACACA	gga-miR-1596-5p
novel_circ_00009	circACACA	gga-miR-1608
novel_circ_00009	circACACA	gga-miR-1626-5p
novel_circ_00009	circACACA	gga-miR-1653
novel_circ_00009	circACACA	gga-miR-1664-5p
novel_circ_00009	circACACA	gga-miR-1758
novel_circ_00009	circACACA	gga-miR-1771
novel_circ_00009	circACACA	gga-miR-301b-5p
novel_circ_00009	circACACA	gga-miR-3531-3p
novel_circ_00009	circACACA	gga-miR-6593-3p
novel_circ_00009	circACACA	gga-miR-6596-3p
novel_circ_0001200	circKMT2E	gga-miR-204
novel_circ_0001200	circKMT2E	gga-miR-211
novel_circ_0001200	circKMT2E	ga-miR-217-5p
novel_circ_0001200	circKMT2E	gga-miR-24-5p
novel_circ_0001200	circKMT2E	gga-miR-29a-3p
novel_circ_0001200	circKMT2E	gga-miR-29b-3p
novel_circ_0001200	circKMT2E	gga-miR-29c-3p
novel_circ_0001200	circKMT2E	gga-miR-18b-3p
novel_circ_0001200	circKMT2E	gga-miR-18a-3p
novel_circ_0001200	circKMT2E	gga-miR-1772-5p
novel_circ_0001200	circKMT2E	gga-miR-140-3p
novel_circ_0001200	circKMT2E	gga-miR-133c-5p
novel_circ_0001200	circKMT2E	gga-miR-133a-5p
novel_circ_0001200	circKMT2E	gga-miR-130c-5p
novel_circ_0001200	circKMT2E	gga-miR-130a-5p
novel_circ_0003655	circAHCTF1	gga-miR-726-3p
novel_circ_0003655	circAHCTF1	gga-miR-338-5p
novel_circ_0003655	circAHCTF1	gga-miR-196-1-3p
novel_circ_0003655	circAHCTF1	gga-miR-181b-1-3p
novel_circ_0003655	circAHCTF1	gga-miR-1786
novel_circ_0003655	circAHCTF1	gga-miR-1771
novel_circ_0003655	circAHCTF1	gga-miR-145-3p
novel_circ_0003655	circAHCTF1	gga-miR-1306-5p
novel_circ_0003655	circAHCTF1	gga-miR-124c-3p
novel_circ_0003655	circAHCTF1	gga-miR-107-5p
novel_circ_0003655	circAHCTF1	gga-miR-103-2-5p
novel_circ_0004716	circMAP4K5	gga-miR-7450-5p
novel_circ_0004716	circMAP4K5	gga-miR-7450-3p
novel_circ_0004716	circMAP4K5	gga-miR-7437-3p
novel_circ_0004716	circMAP4K5	gga-miR-383-3p
novel_circ_0004716	circMAP4K5	gga-miR-9-3p
novel_circ_0004716	circMAP4K5	gga-miR-7450-5p
novel_circ_0004716	circMAP4K5	gga-miR-6593-3p
novel_circ_0004716	circMAP4K5	gga-miR-7437-3p
novel_circ_0004716	circMAP4K5	gga-miR-6677-5p
novel_circ_0004716	circMAP4K5	gga-miR-6670-5p
novel_circ_0004716	circMAP4K5	gga-miR-6596-3p
novel_circ_0003013	circRHEB	gga-miR-1643-3p
novel_circ_0003013	circRHEB	gga-miR-1691
novel_circ_0003013	circRHEB	gga-miR-1720-5p
novel_circ_0003013	circRHEB	gga-miR-1747-3p
novel_circ_0003013	circRHEB	gga-miR-219b
novel_circ_0003013	circRHEB	gga-miR-338-3p
novel_circ_0003013	circRHEB	gga-miR-3525
novel_circ_0003013	circRHEB	gga-miR-363-5p
novel_circ_0003013	circRHEB	gga-miR-460a-5p
novel_circ_0003013	circRHEB	gga-miR-490-5p
novel_circ_0003013	circRHEB	gga-miR-6552-3p
novel_circ_0003013	circRHEB	gga-miR-6572-5p
novel_circ_0003013	circRHEB	gga-miR-6601-3p
novel_circ_0003013	circRHEB	gga-miR-6633-5p
novel_circ_0001712	circPLXNC1	gga-miR-1596-3p
novel_circ_0001712	circPLXNC1	gga-miR-1616
novel_circ_0001712	circPLXNC1	gga-miR-1731-3p
novel_circ_0001712	circPLXNC1	gga-miR-196-1-3p
novel_circ_0001712	circPLXNC1	gga-miR-199-3p
novel_circ_0001712	circPLXNC1	gga-miR-20a-3p
novel_circ_0001712	circPLXNC1	gga-miR-216b
novel_circ_0001712	circPLXNC1	gga-miR-29a-5p
novel_circ_0001712	circPLXNC1	gga-miR-3531-5p
novel_circ_0001712	circPLXNC1	gga-miR-363-5p
novel_circ_0001712	circPLXNC1	gga-miR-460b-5p
novel_circ_0001712	circPLXNC1	gga-miR-7479-3p
novel_circ_0001712	circPLXNC1	gga-miR-1582
novel_circ_0001712	circPLXNC1	gga-miR-1569
novel_circ_0001712	circPLXNC1	gga-miR-142-5p
novel_circ_0001712	circPLXNC1	gga-miR-122b-3p
novel_circ_0002309	circQPRT	gga-miR-130b-5p
novel_circ_0002309	circQPRT	gga-miR-133a-3p
novel_circ_0002309	circQPRT	gga-miR-133b
novel_circ_0002309	circQPRT	gga-miR-133c-3p
novel_circ_0002309	circQPRT	gga-miR-1451-5p
novel_circ_0002309	circQPRT	gga-miR-145-3p
novel_circ_0002309	circQPRT	gga-miR-1560-5p
novel_circ_0002309	circQPRT	gga-miR-1587
novel_circ_0002309	circQPRT	gga-miR-1616
novel_circ_0002309	circQPRT	gga-miR-1618-3p
novel_circ_0002309	circQPRT	gga-miR-1621-5p
novel_circ_0002309	circQPRT	gga-miR-1720-5p
novel_circ_0002309	circQPRT	gga-miR-18b-3p
novel_circ_0002309	circQPRT	gga-miR-2129
novel_circ_0002309	circQPRT	gga-miR-2129
novel_circ_0002309	circQPRT	gga-miR-29a-3p
novel_circ_0002309	circQPRT	gga-miR-29b-3p
novel_circ_0002309	circQPRT	gga-miR-29c-3p
novel_circ_0002309	circQPRT	gga-miR-460a-3p
novel_circ_0002309	circQPRT	gga-miR-460b-3p
novel_circ_0002309	circQPRT	gga-miR-489-5p
novel_circ_0002309	circQPRT	gga-miR-757
novel_circ_0003867	circUSP45	gga-miR-1458
novel_circ_0003867	circUSP45	gga-miR-1555-3p
novel_circ_0003867	circUSP45	gga-miR-1681
novel_circ_0003867	circUSP45	gga-miR-181a-5p
novel_circ_0003867	circUSP45	gga-miR-181b-5p
novel_circ_0003867	circUSP45	gga-miR-18a-5p
novel_circ_0003867	circUSP45	gga-miR-18b-5p
novel_circ_0003867	circUSP45	gga-miR-23b-3p
novel_circ_0003867	circUSP45	gga-miR-458a-3p
novel_circ_0003867	circUSP45	gga-miR-458b-3p
