# Supplementary material for: Circular RNA profiling revealed an evolutionarily conserved circACACA promotes liver lipid metabolism, oxidative stress, and autophagy disorder in a ceRNA manner
Source: PLoS Genet. 2025 Dec 18;21(12):e1011729. doi: 10.1371/journal.pgen.1011729 (PMC12753083; doi:10.1371/journal.pgen.1011729)
Supplement: S10 Table — (XLSX) [file pgen.1011729.s011.xlsx]

## Sheet: Sheet1
Table S10. The target genes of miR-132b-5p and miR-101-2-5p were predicted by different software
The target gene of miR-132b-5p			The target gene of miR-101-2-5p
miRDB	RNA-seq		TargetScan	miRDB	RNA-seq
ABRA	ANAPC2		AAK1	AADAC	CBFB
ACE	CBFB		ABAT	ABCC6	ADH4
ADAMTS1	CYP2J22		ABCA1	ABHD10	ATP6V1B2
ADAT1	CYP2J23		ABI1	ABI1	GABPB1
ADTRP	CYTH1		ABI2	ACBD5	GPIHBP1
AGRN	EDCH3		AC026703.1	ACER3	HIC1
AKAP5	GABPB2		ACBD3	ADAM17	HSPE1
AKR1E2	KDR		ACO1	ADAM23	MAFF
ANK1	KLHDC8B		ACVR2A	ADAMTS5	NEU4
ANKIB1	MAF1		ACVR2B	ADCK2	PLEKHG4
ANKRD13C	MYBPH		ADAM23	ADRA2C	TM6SF1
ANKRD54	NAGPA		ADAMTS20	ADSSL1
ANTXR2	NDUFS5		ADCYAP1	AGPAT3
ARC	NUDT9		AEBP2	AIG1
ARHGAP10	PDLIM7		AFF1	AKAP5
ARHGAP39	PFDN1		AGAP1	AMER2
ARHGEF33	PGA3		AGO2	ANAPC10
ARID2	PPARD		AGO3	ANAPC13
ARL11	PTGDR		AGPAT3	ANGPT2
ASTE1	R3HCC1L		AGPAT5	ANKFY1
ASTN1	RBBP7		AHCTF1	ANKRD12
ASXL1	RMI2		AHCYL1	ANKRD17
ATP6V0E2	SHISA2		AIG1	AP2A2
ATRNL1	SLC16A5		AK4	APOB
ATXN3	SVBP		AK5	ARHGAP11A
ATXN7L1	SZT2		AKAP12	ARHGEF26
BACH2	TBL1XR1		AKAP2	ARHGEF6
BARL	TMC2		AKIRIN2	ARID1B
BRD9	TMEM59		AL590483.1	ARID2
BRMS1L	WD40		ALDH1A1	ARSE
BTG1			ALX1	ARV1
C11H16orf70			AMER2	ASXL2
C16orf96			AMMECR1	ATAD2B
C8orf59			AMN	ATP11B
CA8			ANGPT2	ATP13A3
CALN1			ANKRD12	ATP1B1
CAMK2G			ANKRD17	ATP4B
CAND2			ANP32E	ATXN10
CBFA2T3			AP1AR	ATXN1L
CBFB			AP1G1	ATXN2
CCNG2			AP1S2	AUH
CD28			AP3D1	B4GALT6
CD99L2			AP3M1	BACH2
CDH5			APBA2	BBS5
CELF1			APPBP2	BDNF
CENPO			APPL1	BEAN1
CENPV			AQP4	BICC1
CHST3			ARHGAP11A	BRAF
CNEP1R1			ARHGAP12	BRSK2
CNKSR3			ARHGAP20	C1H21ORF91
CNTNAP5			ARID1A	C5orf49
COG3			ARID1B	C8H14ORF80
COMMD1			ARID2	CA13
CPLX2			ARMC1	CALB1
CREG2			ARNT2	CALHM2
CSNK1D			ARNTL2	CAMK4L
CTSC			ARPP21	CAMSAP3
CTTNBP2NL			ARRDC1	CAPN7
CXorf21			ASAP2	CAPRIN1
CZH9ORF3			ASB9	CBFB
DCX			ASPH	CBLL1
DDX49			ASXL2	CCDC149
DGKB			ATAD2B	CCDC171
DNAJC7			ATG7	CCNC
DPP7			ATL1	CD200R1
DTWD2			ATP13A3	CD200R1L
EDGH			ATP1B1	CD274
EGR1			ATP2A2	CD36
ELL			ATP2B1	CD69L
EOGT			ATP2B2	CDH11
ERCC6			ATP9A	CDKN1AL
ETV1			ATXN1	CECR5L
EXOC5			ATXN2	CENPU
FAF1			ATXN7L1	CEP135
FAM155A			B4GALT6	CEP350
FAM167A			BAAT	CERKL
FAM20B			BACH2	CFL2
FAM210B			BBX	CFLAR
FAM219A			BCAT1	CGGBP1
FAM65C			BCR	CHIC1
FAM83D			BDNF	CHRM1
FBLN7			BICC1	CHRM2
FBXL16			BIRC6	CLINT1
FBXO31			BLOC1S5	CMPK1
FEM1A			BMF	CNOT2
FGD5			BMP5	COL19A1
FGF14			BMPER	COL4A3BP
FNDC3A			BMPR1A	COMMD5
FOXO6			BMPR1B	COX20
FRMD4A			BNC1	CPLX1
GAB2			BNIP3	CRABP2
GABPB2			BNIP3L	CREB5
GALNT2			BRD1	CRIM1
GLRA3			BRINP1	CRYL1
GLYR1			BRMS1L	CTNNA3
GMSRAL			BRSK2	CTXN3
GP5			BTBD11	CUL1
GPR176			BTBD9	CWC22
GPRC5B			C10orf118	CYB5R3
GTF2A1			C15orf41	CYFIP1
GTPBP10			C15orf61	CYP27A1
HABP2			C17orf58	CYP8B1
HARS2			C17orf85	DCAF7
HDAC8			C19orf44	DCTN4
HEBP1			C2CD2	DCX
HGSNAT			C4orf32	DDB2
HHATL			C5orf24	DDT
HIF1AN			C8orf34	DENND5A
HIPK3			CACNA2D1	DEPDC6
HMGCS1			CADM1	DESI2
HOXB6			CALB1	DGKB
HS2ST1			CALD1	DKK2
HSPA5			CALML4	DLG5
HTR4			CAMK2D	DNAJB4
IGDCC3			CAMSAP2	DNAJC12
IGSF3			CAPRIN1	DPP7
IGSF9			CAV1	DPY30
IREB2			CBFB	DRD5
JADE3			CBLB	DSCC1
KATNBL1			CBLL1	DSP
KBTBD2			CBLN2	DUSP27
KCNMA1			CBLN4	E2F7
KCTD11			CCDC117	EBF1
KDM1A			CCDC126	EDAR
KIAA1549			CCDC149	EDEM3
KIF26B			CCNC	EEA1
KLHDC8B			CCNT2	EEF1AKMT1
LAMP2			CCSER1	EEFSEC
LAMTOR3			CD164	EGF
LEMD2			CDC42	ELK4
LEO1			CDH11	ENO4
LIN28B			CDH7	EOGT
LMCD1			CDH8	EPB41L4A
LOC100858196			CDK1	EPC1
LOC101748210			CDK14	EPHA6
LOC418813			CDK17	ERLIN2
LOC426821			CDO1	ETNK1
LOC427775			CELF2	EVI5
LOC431324			CENPP	EXOC6B
LONRF3			CEP120	EYA1
LOXL4			CEP350	FAAP24
LRFN3			CFL2	FADS1L1
LRIT2			CGNL1	FAM105A
LRP11			CHIC1	FAM107B
LRRC55			CHMP7	FAM117B
LRRTM2			CHP1	FAM120B
LYPD6			CIT	FAM133B
LYPLA2			CKAP4	FAM155A
MAP3K14			CLASP2	FAM155B
MAP3K3			CLDN22	FAM189A1
MARVELD2			CLIC4	FAM196B
MCL1			CLINT1	FAM210A
MCTS1			CLSTN1	FAM219A
METTL11B			CMPK1	FAM89A
METTL24			CNIH1	FAR1
MGP			CNKSR3	FBXO11
MIER3			CNN3	FBXO25
MMD2			CNOT2	FBXO31
MTMR6			CNOT6L	FBXO32
MXD1			CNOT7	FDX1
MYT1L			CNTN1	FGA
N4BP3			CNTN2	FGF6
NAV3			CNTNAP2	FHL5
NCOA6			COL25A1	FMN1
NCOR2			COL4A3BP	FNDC10
NECAP1			COX20	FOXO6
NEURL1			CPEB2	FREM2
NIPAL2			CPEB3	FRRS1L
NMRAL1			CREB5	FRS2
NRTN			CREBRF	FUBP1
NSMF			CRIM1	FYN
NUDT4			CRMP1	FZD5
OLFR1019L1			CRTC1	FZD6
OMP			CTBP2	GABPA
PAPSS2			CTBS	GABRA2
PDGFD			CTDSPL	GABRG1
PDLIM7			CTLA4	GALNT15
PGBD5			CTNND2	GARS
PGS1			CUL1	GART
PHETA2			CUL4B	GAS2L3
PHOSPHO1			CWC22	GAS7
PIDD1			CXCR5	GDE1
PIP5K1C			DACH1	GID8
PLEKHO1			DCAF7	GJA8
PLXND1			DCBLD1	GLIS1
POLDIP3			DCUN1D4	GLS
POP5			DCX	GNB2
PPARD			DDI2	GPD1L
PPP2R3B			DDX6	GPD2
PRLR			DENND5A	GPM6B
PROKR2			DENND5B	GPR12
PRRX1			DFNB59	GPR161
PRRX2			DGKB	GRB14
PRUNE2			DIAPH2	GRIA2
PSMC3IP			DICER1	GSAP
PTCHD4			DIP2B	GTF3C5
PTPDC1			DLG1	H3F3C
PURG			DLG2	HECTD2
RAB18L			DLG5	HGF
RABGGTB			DMXL2	HMGCR
RALA			DNAH8	HNRNPAB
RALGPS2			DNAJC13	HRG
RANBP3			DNAJC6	HS1BP3
RASGRF2			DNM3	HSF3
RASSF2			DPY30	HSP90B1
RHOGL			DSCC1	HSPA8
RIMS2			DST	IDE
RNF10			DUS4L	IKBKE
RNF152			DUSP5	IL17REL
RPA1			DYRK2	IL20RB
RPRD1B			E2F7	IMPG1
RSPRY1			EBF1	INO80
RXFP3			EBF3	INO80D
SAR1A			EDEM3	IPMK
SCAMP4			EEA1	IPO7
SCG5			EGLN1	IQSEC1
SELENOO			EIF4E	IRAK2
SGPL1			ELK4	IRAK4
SHANK2			ELMO1	ITCH
SHISA6			ELOVL4	ITGB8
SHOC2			ELOVL6	ITGBL1
SKP2			EML6	JAK2
SLC25A47			EPB41	JAM2
SLC7A1			EPC1	JPH1
SLC8A3			EPHA3	KCNB1
SLITRK2			EPHA5	KCNMA1
SLITRK6			EPHB1	KDSR
SMARCD1			EPN2	KIAA0232
SNX9			ERC2	KIAA0930
SPART			ERN1	KIAA1107
SRGAP2			ESYT2	KIF15
SRL			ETNK1	KIF21A
STC1			ETS2	KIF3B
STN1			EVI5	KLF6
SZT2			EXD2	KLHL28
TADA1			EXOC5	KLHL31
TBL1XR1			EXOC6B	KLHL9
TEAD1			EXOG	KMT2C
TIMM9			EYA1	KPNA3
TMEM33			FAM122B	L3MBTL3
TMEM56			FAM133A	LAPTM4B
TMPRSS11D			FAM133B	LATS2
TNFSF15			FAM135B	LCLAT1
TSNARE1			FAM150B	LEPROTL1
UBN2			FAM155A	LIG4
USP44			FAM175A	LIMCH1
VAPA			FAM198B	LIN7A
VCL			FAM219A	LMLN
WDR37			FAM60A	LMO2
XKR6			FAM84A	LMO7
YARS			FAM8A1	LOC100859173
ZBTB44			FAM91A1	LOC100859848
ZBTB8AL			FAM98B	LOC107052968
ZCCHC14			FAR1	LOC415414
ZDHHC6			FARSB	LOC419335
ZMPSTE24			FBN2	LOC421506
ZNF618			FBXO11	LOC424740
ZNF76			FBXO28	LOC424918
			FBXO33	LOC428714
			FDX1	LOC771515
			FEM1C	LPCAT2
			FGF10	LRRC8C
			FHL5	LRRK2
			FIGF	LSM11
			FMR1	LYPLA1
			FNBP1	LZIC
			FNDC3B	LZTFL1
			FNIP2	MAEL
			FOSL2	MAK16
			FOXG1	MAPK1
			FOXK2	MARK3
			FOXN3	MBNL2
			FOXO1	MCUR1
			FREM2	MED18
			FRMD3	MED22
			FRS2	MEF2C
			FRYL	MEGF6L
			FST	MEGF9
			FUBP1	METTL11B
			FYN	MIGA1
			FZD5	MLC1
			G3BP1	MLLT3
			GALK2	MRPS33
			GAN	MSRB3
			GARS	MTF2
			GCFC2	MTOR
			GDAP1	MTUS1
			GFPT2	MYO3B
			GJA1	MYZAP
			GLCCI1	NAA50
			GLIS2	NAMPT
			GLRA3	NCAM1
			GLT8D2	NCBP3
			GMFB	NDNF
			GNAQ	NDUFS6
			GNB4	NEU4
			GNPTAB	NF1
			GOLGA2	NFKBIZ
			GOLPH3	NKD1
			GOLT1B	NMNAT1
			GOPC	NMU
			GPATCH2	NPAS3
			GPCPD1	NRAS
			GPD2	NUAK1
			GPM6B	NUP50
			GPR144	NUP58
			GPRC5B	OARD1
			GREB1	OC90
			GREM1	OSBPL11
			GRIA2	OSBPL3
			GRIA4	OTUD7A
			GRIN2B	PAK2
			GRK5	PANK4
			GRTP1	PAPD4
			GTF2A1	PARK7
			GTF2B	PASD1
			GTF2H1	PAX2
			GTF2I	PCBP2
			GTPBP1	PCDH18
			GUCY1A3	PCDH20
			GULP1	PCGF3
			GXYLT1	PCGF5
			H2AFZ	PCNP
			H3F3A	PCSK5
			HACE1	PDE6C
			HAT1	PDZD11
			HDGFRP3	PELI1
			HDX	PENK
			HECA	PGR
			HECTD2	PHC3
			HECTD4	PI4K2B
			HEY1	PIGR
			HGF	PIK3R4
			HIF1A	PIM3
			HIPK3	PITPNC1
			HMCN1	PITRM1
			HMGA2	PJA1
			HMGB3	PLA2G15
			HMGCR	PLEKHB2
			HMGN2	PM20D1
			HMGN4	POMGNT2
			HMGN5	POU3F4
			HNRNPA3	POU6F2
			HNRNPF	PPFIBP2
			HNRNPH1	PPM1D
			HNRNPH2	PPP1R15B
			HNRNPK	PPP1R8
			HNRNPR	PRICKLE1
			HOMER1	PROK2
			HS2ST1	PROX1
			HS3ST5	PROX2
			HSP90B1	PRRC1
			HSPA8	PRRG4
			HSPD1	PSCA
			HSPE1-MOB4	PSMA7
			HTR2A	PTER
			IDE	PTN
			IFRD1	PTPRZ1
			IGF1	QSER1
			IGF2BP2	RAB11FIP4
			IKZF1	RABEP1
			IL1RAPL1	RAD51B
			IL6ST	RAP1A
			IMPAD1	RAP1GDS1L
			INO80	RASA1
			INO80D	RBM18
			INPP5A	RBM20
			INTS8	RBM25
			IPMK	RBM27
			IPO7	RBPJ
			IQSEC1	RBSN
			IRF2BP2	RELN
			ITCH	REV3L
			ITGA8	REXO4
			ITGB6	RFESD
			ITPK1	RHOJ
			ITPR2	RHOT1
			IVNS1ABP	RLIM
			JPH1	RMDN3
			KAT6A	RND3
			KBTBD3	RNF111
			KCNA1	RNF19A
			KCNA5	ROM1
			KCNB1	RORA
			KCNH1	RPS6KA1L
			KCNJ3	RRAS2
			KCNMB2	RUNX1T1
			KCNQ3	SACS
			KCNQ5	SBK3
			KCTD15	SCAF8
			KDSR	SCIN
			KHDRBS2	SCN2A
			KIAA0232	SEC24D
			KIAA0247	SELENOU
			KIAA0355	SEM1
			KIAA0408	SEPHS2L
			KIAA0930	SERAC1
			KIAA1107	SERINC5
			KIAA1217	SFPQ
			KIAA1279	SFRP4
			KIAA1549L	SGCB
			KIAA1598	SGK2
			KIF13A	SGSM2
			KIF21A	SH3PXD2B
			KIF2A	SIRT1
			KIF3A	SLBP
			KIF3B	SLC12A2
			KLC1	SLC1A2
			KLF12	SLC24A2
			KLF3	SLC25A3
			KLF6	SLC38A11
			KLHL11	SLC41A2
			KLHL13	SLC44A5
			KLHL14	SLC45A4
			KLHL15	SLC4A10
			KLHL28	SLC6A6
			KLHL9	SLC7A11
			KMO	SLC9A3
			KMT2A	SMAP1
			KMT2C	SMNDC1
			KPNA1	SNAP23
			KPNA2	SP3
			KPNA3	SP4
			L3MBTL3	SPIA9
			LAMP2	SPICE1
			LANCL1	SPOPL
			LATS2	SPRY3
			LCOR	SPRYD7
			LEPROTL1	SRGAP1
			LGALS8	SRGAP2
			LGR4	SRM
			LIG4	SRSF1
			LIMCH1	ST8SIA2
			LIN28B	STEAP2
			LIN54	STIM2
			LIN7A	STK17B
			LIN9	STK26
			LMO2	STOX2
			LMO7	STRBP
			LPHN2	STS
			LPHN3	STXBP5
			LPPR1	SULT
			LRCH2	SUSD6
			LRIG1	SYNE3
			LRP1B	SYNGR3
			LRRC10B	SYNM
			LRRC3B	SYNPR
			LRRC40	SYNRG
			LRRC49	SYPL1
			LRRC8C	SYT11
			LRRC8D	SYT14
			LSM11	TAF2
			LSM6	TASP1
			LTV1	TBC1D12
			MAFF	TBC1D15
			MAK16	TBC1D22B
			MALSU1	TBC1D32
			MAMDC2	TBC1D8
			MAML3	TCF12
			MAP1B	TDRD1
			MAP3K19	TEAD1
			MAP3K7	TFDP2
			MAP3K7CL	TGM2
			MAP7D2	THAP12
			MAPK1	THNSL1
			MAPK8	THRB
			MARK1	THSD7A
			MARK3	TLL1
			MBNL2	TLR7
			MCFD2	TM9SF3
			MCTP1	TMEFF2
			MDFIC	TMEM140
			MDGA2	TMEM161B
			MEA1	TMEM163
			MEAF6	TMEM263
			MECOM	TMEM33
			MED23	TMEM37
			MEF2C	TMEM39B
			MEI4	TMEM41B
			MEOX2	TMEM47
			METTL8	TMEM63A
			MFAP3L	TMEM65
			MGA	TMEM97
			MIER3	TNFSF13B
			MINPP1	TRIM37
			MITF	TRIM66
			MKL2	TRMT13
			MKLN1	TROVE2
			MKX	TSC22D2
			MLLT3	TSHZ2
			MLLT4	TSHZ3
			MMGT1	TTC33
			MMP16	TXLNG
			MOB4	UBE2D3
			MON2	UBE2W
			MPP5	UBXN7
			MPP7	USP25
			MPPE1	USP6NL
			MSANTD3-TMEFF1	USP7
			MSRB3	VASH1
			MST4	VEGFRKDRL
			MSTN	VKORC1L1
			MTF1	VPS13C
			MTF2	WASF3
			MTM1	WEE1
			MTOR	WNT16
			MTSS1	WTIP
			MTUS1	XIAP
			MYEF2	XKR6
			MYO5A	XRCC5
			MYO6	XRN1
			MYT1	XYLT1
			N4BP2L2	YTHDF1
			NAA50	YWHAE
			NADK	ZBTB38
			NADK2	ZBTB43
			NAP1L1	ZBTB44
			NAV1	ZBTB46
			NBR1	ZDHHC17
			NCAM1	ZDHHC2
			NCKAP1	ZDHHC6
			NCKAP5	ZMYND11
			NCOA3	ZNF106
			NCOR1	ZNF365
			NDNF	ZNF385D
			NDRG3	ZNF488
			NEBL	ZNF608
			NEGR1	ZRSR2
			NEK9
			NETO1
			NETO2
			NEUROD6
			NF1
			NFATC2
			NFATC3
			NFIA
			NFIB
			NFYA
			NHS
			NKD1
			NKTR
			NKX6-2
			NLGN1
			NONO
			NOTCH1
			NOVA1
			NPAS3
			NPR3
			NR2C2
			NR2E1
			NR2F2
			NRG1
			NRIP1
			NRXN3
			NSUN3
			NTNG1
			NUDCD1
			NUDT3
			NUDT4
			NUFIP2
			NUP54
			OR4A5
			ORMDL1
			OSBPL11
			OSBPL3
			OSER1
			OTUD7A
			PACS2
			PAFAH1B1
			PAK2
			PALM2-AKAP2
			PAM
			PANK1
			PAPD4
			PAPOLA
			PAPOLB
			PAQR8
			PARD6B
			PAX5
			PAX6
			PAX7
			PAX9
			PCDH10
			PCDH18
			PCDH20
			PCGF3
			PCK1
			PCMTD1
			PCNP
			PCNX
			PCSK2
			PCSK5
			PDE3B
			PDHB
			PDPK1
			PDS5B
			PELI1
			PENK
			PFN2
			PHACTR2
			PHB
			PHC3
			PHF17
			PHF20L1
			PHF6
			PHLPP1
			PHYHIPL
			PICALM
			PIK3CA
			PIK3R1
			PIK3R5
			PITPNB
			PITPNC1
			PLAG1
			PLCB1
			PLCXD3
			PLEKHA7
			PLEKHB2
			PLS3
			PLXNA1
			PMP22
			PNPLA8
			POLR3G
			POLR3H
			POU2F1
			POU6F2
			PPAPDC1A
			PPFIA1
			PPFIA2
			PPM1B
			PPM1D
			PPM1H
			PPP1R12A
			PPP1R42
			PPP2CA
			PPP3CA
			PPP3R1
			PPP4R1L
			PPTC7
			PRDM16
			PRDM6
			PRICKLE1
			PRKACB
			PRKAR1A
			PRKCE
			PRKRIR
			PROX1
			PRRC1
			PSD3
			PSMA7
			PSMG1
			PTBP3
			PTCH1
			PTER
			PTN
			PTP4A1
			PTP4A2
			PTPDC1
			PTPN14
			PTPRD
			PTPRG
			PTPRM
			PTPRZ1
			PTRH2
			PUM1
			PWWP2A
			PYGO1
			QKI
			QSER1
			RAB11FIP4
			RAB18
			RAB23
			RAB27A
			RAB3GAP2
			RAB4A
			RAB8B
			RABEP1
			RALA
			RALGPS1
			RALGPS2
			RAN
			RAP1A
			RAP2A
			RAP2C
			RASA1
			RASGRF2
			RB1CC1
			RBM12
			RBM25
			RBM27
			RBPJ
			RCOR1
			RCOR3
			RELN
			REPS1
			REV3L
			RFX3
			RGS17
			RHOBTB1
			RHOT1
			RIMKLB
			RLIM
			RND3
			RNF111
			RNF19A
			RNF20
			RNGTT
			RORA
			RORB
			RP11-73M18.2
			RPGRIP1L
			RPL36A-HNRNPH2
			RPS6KA5
			RPS6KA6
			RPS6KB1
			RPS6KC1
			RRAGD
			RRAS2
			RREB1
			RSBN1
			RSBN1L
			RSF1
			RTN4
			RUNDC3B
			RUNX1T1
			SALL3
			SASH1
			SBF2
			SCAF8
			SCML1
			SCML2
			SCN1A
			SCN2A
			SCN9A
			SCYL2
			SDC2
			SDHD
			SDPR
			SEC23A
			SEC24A
			SEC62
			SEH1L
			SELK
			SEMA3A
			SEMA6A
			SEMA6D
			SEPHS1
			SERBP1
			SESN3
			SETD9
			SFPQ
			SFT2D2
			SGK2
			SGMS2
			SH3PXD2B
			SH3RF3
			SHANK2
			SHB
			SHC3
			SHH
			SIN3A
			SKI
			SKIL
			SLAIN2
			SLBP
			SLC12A2
			SLC1A1
			SLC1A2
			SLC20A2
			SLC25A21
			SLC25A26
			SLC2A14
			SLC30A5
			SLC30A9
			SLC33A1
			SLC35F1
			SLC38A11
			SLC38A2
			SLC39A10
			SLC44A1
			SLC44A5
			SLC45A4
			SLC4A10
			SLC5A3
			SLC5A3
			SLC5A7
			SLC6A5
			SLITRK3
			SLITRK5
			SMAD5
			SMAP1
			SMAP2
			SMARCD1
			SMARCD2
			SMIM13
			SMIM14
			SMNDC1
			SMOC2
			SMURF1
			SNCA
			SNRK
			SNX13
			SNX16
			SOCS5
			SOCS6
			SOGA3
			SORBS2
			SOS1
			SOX11
			SP3
			SP4
			SPOPL
			SPRY1
			SPRYD7
			SPTLC3
			SPTY2D1
			SRGAP1
			SRGAP2
			SRSF1
			SRSF2
			SSFA2
			SSR1
			SSX2IP
			ST5
			ST7L
			ST8SIA2
			ST8SIA4
			STAM
			STAM2
			STARD13
			STAU1
			STIM2
			STK24
			STMN1
			STMN2
			STOX2
			STRAP
			STRBP
			STRN3
			STX7
			STXBP5
			SULF2
			SULT4A1
			SVOP
			SYCP2
			SYNPR
			SZRD1
			TAB3
			TAF2
			TBC1D12
			TBC1D15
			TBC1D22B
			TBC1D23
			TBC1D9
			TDRD15
			TDRP
			TEAD1
			TENM2
			TEX2
			TFDP2
			TFG
			TFRC
			THOP1
			THRB
			THSD7A
			TJP2
			TLK1
			TLL1
			TM9SF3
			TMEFF1
			TMEM133
			TMEM170A
			TMEM184B
			TMEM189
			TMEM189-UBE2V1
			TMEM39B
			TMEM65
			TMEM70
			TMEM74
			TMPRSS9
			TNFAIP8
			TNRC6A
			TNRC6B
			TOB2
			TOP1
			TOX3
			TP53INP1
			TPD52L2
			TPR
			TRIM2
			TRIM33
			TRIM71
			TRIP11
			TRIP12
			TRMT5
			TRPS1
			TSC1
			TSC22D2
			TSHZ3
			TSPAN3
			TTC6
			TTC7B
			TUBGCP3
			TUBGCP6
			TXLNG
			TXNL1
			U2SURP
			UBE2A
			UBE2B
			UBE2D3
			UBE2F
			UBE2N
			UBE2R2
			UBE2V1
			UBE2W
			UBE3A
			UBE4B
			UBLCP1
			UBR3
			UBR5
			UGT8
			UHRF1BP1L
			UQCRFS1
			USP12
			USP25
			USP31
			USP46
			USP49
			USP6NL
			VAV3
			VCAM1
			VDAC1
			VEGFC
			VGLL3
			VKORC1L1
			VNN3
			VPS26A
			VWA8
			WAPAL
			WASL
			WDFY3
			WDR26
			WDR33
			WDR7
			WEE1
			WNK1
			WNT2B
			XYLT1
			YAF2
			YES1
			YPEL5
			YTHDF1
			YWHAB
			YWHAE
			YWHAZ
			ZADH2
			ZBED4
			ZBTB33
			ZBTB38
			ZBTB46
			ZBTB7A
			ZBTB8B
			ZC2HC1A
			ZC3H12B
			ZC3H12C
			ZDHHC17
			ZDHHC6
			ZFAND6
			ZFHX3
			ZFP36L2
			ZFR
			ZFY
			ZHX1
			ZIC3
			ZMYM5
			ZMYND11
			ZNF148
			ZNF207
			ZNF330
			ZNF337
			ZNF385D
			ZNF462
			ZNF503
			ZNF607
			ZNF618
			ZNF703
			ZNF804B
			ZNRF2
			ZRANB2
			ZZZ3
