# Supplementary material for: Circular RNA profiling revealed an evolutionarily conserved circACACA promotes liver lipid metabolism, oxidative stress, and autophagy disorder in a ceRNA manner
Source: PLoS Genet. 2025 Dec 18;21(12):e1011729. doi: 10.1371/journal.pgen.1011729 (PMC12753083; doi:10.1371/journal.pgen.1011729)
Supplement: S11 Table — (XLSX) [file pgen.1011729.s012.xlsx]

## Sheet: Sheet1
Table S11. Conservation analysis of circACACA
CircRNA name	Squence	Length (nt)	Junction	Genomic location	Assembly	Similarity (%)
gga-circACACA	TTCATTTTGGAAGTGGATAACTGCTCAGATTGCAAGAATAACAAGAGTGCTGAGAGCTCAATTTGGGGGAGCCATGGAAGAGTCTTCCCAACCTGCTAAACCCTTGGAGATGAACCCTCACTCTCGCTTTATTATTGGTTCCGTGTCAGAGGATAACTCAGAAGATGAGACGAGCTCCTTGGTGAAACTTGACCTTCTGGAGGAGAAAGAGAGGTCTCTGTCCCCTGTTTCTGTCTGCTCGGATTCCCTTTCGGATTTGGGACTTCCTAGTGCTCAAGATGGTTTGGCAAACCATATGAG	300	Exon2-3	chr19:8688253-8689415	GRCg6a	100
has-circACACA	GTCTTTTTGGAAGTGGATATCTACTCAGACAGTAAGAATTATAAGAGCTGTAAGAGCTCATTTTGGAGGAATAATGGATGAACCATCTCCCTTGGCCCAACCTCTGGAGCTGAACCAGCACTCTCGATTCATAATAGGTTCTGTGTCTGAAGATAACTCAGAGGATGAGATCAGCAACCTGGTGAAGTTGGACCTACTGGAGGAGAAGGAGGGCTCCTTGTCACCTGCTTCTGTTGGCTCAGATACACTCTCTGATTTGGGGATCTCTAGCCTACAGGATGGCTTGGCCTTGCACATAAG	300	Exon2-3	chr17:37330173-37339850	GRCH38.p13	72.67
mmu-circACACA	TTCTTTTTGGAGGCGGATATCTGCTGAGACAATAAGAATTATAAGAGCTCTGAGAGCTTATTTTGAAAGAATAATGGATGAACCATCTCCGTTGGCCAAAACTCTGGAGCAACCAGCACTCCCGATTCATAATTGGGTCTGTGTCTGAAGACAACTCAGAAGATGAGATCAGTAACCTGGTGAAGCTGGACCTAGAAGAGAAGGAGGGCTCCCTGTCACCAGCCTCCGTCAGCTCAGATACACTTTCTGATTTGGGGATCTCTGGCTTACAGGATGGTTTGGCCTTTCACATGAG	295	Exon2-3	chr11：84193079-84195687	GRCm38	69.67
